# Supplementary material for: Genome-Wide Association Study Identifies Genetic Associations with Perceived Age
Source: J Invest Dermatol. 2020 Dec;140(12):2380–5. doi: 10.1016/j.jid.2020.03.970 (PMC7685007; doi:10.1016/j.jid.2020.03.970)
Supplement: Supplementary Data [file mmc2.xlsx]

## Sheet: S2
Chr	SNP	Position	Effect allele	EAF	Beta	se	Odds ratio	p (unconditional)	Locus	p (conditional)	Previously reported variant in same locus	Trait	Publication
1	rs74562379	8269962	C	0.960528	-0.0762622	0.011732	0.926573	8e-11	SLC45A1	8.1e-11
1	rs4949691	75494994	G	0.862893	-0.0360626	0.0063516	0.96458	1.4e-08	LHX1	1.5e-08
1	rs55811103	170834430	C	0.7932	0.0298825	0.00536136	1.03033	2.5e-08	C1orf129	2.5e-08
1	rs1772855	201280945	C	0.359175	0.0277395	0.00451545	1.02813	8.1e-10	PKP1	9.6e-10
2	rs112881196	31982811	C	0.961212	-0.0630589	0.0113195	0.938888	2.5e-08	MEMO1	2.5e-08
2	rs6740259	37849852	A	0.890945	0.0561209	0.00695215	1.05773	6.9e-16	CDC42EP3	6.9e-16
2	rs76032374	56058356	A	0.866958	0.0684518	0.00638327	1.07085	7.9e-27	EFEMP1	7.9e-27
2	rs1438898	145714354	A	0.750731	0.0594028	0.00502978	1.0612	3.5e-32	AC074093.1	3.5e-32
2	rs10200279	202170655	T	0.279906	0.0290076	0.00485939	1.02943	2.4e-09	ALS2CR12	2.4e-09
2	rs121908120	219755011	T	0.973142	0.0904005	0.0135684	1.09461	2.7e-11	WNT10A	2.7e-11
2	rs116254882	223025055	G	0.957095	0.0951857	0.0106863	1.09986	5.2e-19	PAX3	5.2e-19
2	rs7590866	223087329	G	0.855325	-0.0541893	0.00619816	0.947253	2.3e-18	PAX3	2.3e-18
2	rs113418730	223120554	G	0.874582	0.0498618	0.00657982	1.05113	3.5e-14	PAX3	3.5e-14
2	rs11684254	239695893	C	0.657808	0.0333336	0.00456749	1.0339	2.9e-13	TWIST2	2.9e-13
3	rs17036328	12390484	T	0.879183	0.0388732	0.006638	1.03964	4.7e-09	PPARG	4.8e-09
3	rs13096474	49443081	T	0.259955	0.0297998	0.00494696	1.03025	1.7e-09	RHOA	1.7e-09
3	rs10934270	114103747	C	0.596088	0.029077	0.00442983	1.0295	5.2e-11	ZBTB20-AS1	5.3e-11
3	rs17755786	114940210	C	0.480209	0.036413	0.00434559	1.03708	5.3e-17	ZBTB20	5.4e-17
3	rs61263161	126691104	G	0.83005	-0.0872741	0.00577231	0.916426	1.2e-51	CHCHD6	1.4e-51
3	rs13061457	156443385	T	0.60973	0.0252179	0.00445072	1.02554	1.5e-08	TIPARP	0.15	rs9818780	Tanning response	29739929
3	rs62287198	183219656	G	0.463358	-0.0259726	0.00437379	0.974362	2.9e-09	KLHL6	2.9e-09
4	rs17523800	18194174	T	0.634448	-0.0253881	0.00452279	0.974931	2e-08	LCORL	2e-08
4	rs10011319	36250336	G	0.609305	0.0291986	0.00444188	1.02963	4.9e-11	ARAP2	4.9e-11
4	rs955683	48720194	T	0.486118	0.0262996	0.00438679	1.02665	2e-09	FRYL	2e-09
4	rs13107325	103188709	C	0.924534	-0.0583449	0.00821494	0.943325	1.2e-12	SLC39A8	1.2e-12
5	rs16891982	33951693	C	0.0281008	0.103649	0.0128899	1.10921	8.9e-16	SLC45A2	1	rs185146; rs185146	Skin ageing, tanning response	28502801:29739929
5	rs56086233	53185893	T	0.600808	0.0309936	0.00444608	1.03148	3.1e-12	ARL15	3.2e-12
5	rs59270457	56017887	T	0.83771	0.0390203	0.00588772	1.03979	3.4e-11	MAP3K1	3.4e-11
5	rs2956540	121409180	G	0.554658	0.0289836	0.004379	1.02941	3.6e-11	LOX	3.6e-11
5	rs112537099	131591725	C	0.539961	0.026959	0.00435018	1.02733	5.7e-10	P4HA2	5.8e-10
6	rs12203592	396321	C	0.78211	0.201685	0.00521123	1.22346	1.2E-327	IRF4	1	rs12203592	Pigmented spot severity, skin ageing, tanning ability, response to tanning	25705849:28502801:23548203:29739929
6	rs72498354	29902449	C	0.960927	-0.0690425	0.0116925	0.933287	3.5e-09	HLA-A	2.5e-09
6	rs1313996	31876042	T	0.363603	-0.0297605	0.00449622	0.970678	3.6e-11	C2	3.6e-11
6	rs2819865	45443176	A	0.319162	0.0277986	0.00465788	1.02819	2.4e-09	RUNX2	2.4e-09
6	rs7740614	45545851	G	0.513449	0.0255166	0.00435675	1.02584	4.7e-09	RUNX2	4.7e-09
6	rs12664003	106039390	C	0.515857	0.0260018	0.00433811	1.02634	2e-09	PREP	2.1e-09
6	rs75188390	106627447	A	0.878959	0.0366587	0.00664891	1.03734	3.5e-08	ATG5	3.5e-08
6	rs4869723	151579432	C	0.559849	-0.0404909	0.00436347	0.960318	1.7e-20	AKAP12	1.73e-20
7	rs1635852	28189411	T	0.493347	0.0260237	0.00433244	1.02637	1.9e-09	JAZF1	1.9e-09
7	rs78808004	73492035	A	0.90438	-0.0495096	0.00742439	0.951696	2.6e-11	LIMK1	2.6e-11
7	rs2724028	96013072	A	0.228106	-0.030112	0.0051633	0.970337	5.5e-09	U7	5.5e-09
7	rs7809464	105035389	G	0.463053	-0.0283857	0.0043708	0.972013	8.3e-11	SRPK2	8.4e-11
7	rs11763660	130997997	A	0.459765	-0.0238591	0.00435257	0.976423	4.2e-08	MKLN1	4.2e-08
8	rs1495741	18272881	G	0.220768	0.0288141	0.00522512	1.02923	3.5e-08	NAT2	3.5e-08
8	rs7011046	52782553	C	0.0877402	-0.0420937	0.007673	0.95878	4.1e-08	PCMTD1	4.1e-08
8	rs6996198	65463442	C	0.844004	0.0389456	0.00598076	1.03971	7.4e-11	RP11-21C4.1	7.5e-11
8	rs2721929	116613258	G	0.44178	-0.026204	0.00437957	0.974136	2.2e-09	TRPS1	1	rs2737212	Skin ageing	28502801
8	rs10956486	130699140	T	0.680347	-0.0728799	0.00464965	0.929712	2.3e-55	GSDMC	2.6e-55
9	rs2811026	46431	C	0.518119	-0.0355242	0.00531173	0.965099	2.3e-11	FAM138C	2.3e-11
9	rs520015	211762	C	0.512691	0.0701347	0.0043407	1.07265	1e-58	C9orf66 - DOCK8	1.2e-58
9	rs12350739	16885017	G	0.392756	0.0514181	0.00446552	1.05276	1.1e-30	BNC2	0.16	rs10810650	Tanning response	29739929
9	rs13287803	92006536	C	0.770929	-0.0301854	0.00519283	0.970266	6.1e-09	SEMA4D	6.2e-09
10	rs12257409	65302699	C	0.652016	0.0303855	0.00455917	1.03085	2.7e-11	REEP3	2.7e-11
10	rs10887823	90210183	A	0.371267	-0.025384	0.00449674	0.974935	1.7e-08	RNLS	1.7e-08
11	rs11042557	9958478	T	0.609797	0.0322288	0.00446082	1.03275	5e-13	SBF2	5e-13
11	rs214084	17298814	A	0.421113	0.0244259	0.00438474	1.02473	2.5e-08	NUCB2	2.5e-08
11	rs10838726	47568344	C	0.698486	-0.0410019	0.0047212	0.959827	3.8e-18	CELF1	3.9e-18
11	rs174548	61571348	C	0.686235	-0.0370666	0.00466967	0.963612	2.1e-15	FADS1	1.9e-15
12	rs11571404	1041450	C	0.797317	0.0296114	0.00541121	1.03005	4.4e-08	RAD52	4.4e-08
12	rs7306710	66376091	T	0.479265	-0.0245373	0.00436975	0.975761	2e-08	HMGA2	2e-08
12	rs1022034	88918743	T	0.203786	0.0351987	0.00538829	1.03583	6.5e-11	KITLG	6.5e-11
13	rs7995814	65744892	G	0.419514	0.0267968	0.00440602	1.02716	1.2e-09	PCDH0	1.2e-09
13	rs9601280	80456952	T	0.795173	-0.0306956	0.00540304	0.969771	1.3e-08	NDFIP2	1.3e-08
14	rs12878653	64403004	G	0.287919	0.0365379	0.00479986	1.03721	2.7e-14	SYNE2	2.7e-14
14	rs12882664	75446778	C	0.475995	-0.0281265	0.00435634	0.972265	1.1e-10	EIF2B2	1.1e-10
15	rs150962800	33260973	C	0.973812	-0.0800977	0.0135822	0.923026	3.7e-09	FMN1	2e-09
15	rs1550436	74221157	C	0.532417	-0.0387221	0.0043488	0.962018	5.4e-19	LOXL1	5.5e-19
15	rs55781567	78857986	C	0.665123	0.027428	0.00459872	1.02781	2.5e-09	CHRNA5	2.5e-09
16	rs1827983	4898517	G	0.519535	0.0241878	0.00435114	1.02448	2.7e-08	UBN1	2.7e-08
16	rs9924898	70241566	G	0.50573	0.0237871	0.00435762	1.02407	4.8e-08	CLEC18C	1.8e-08
16	rs1805007	89986117	C	0.898151	0.0633539	0.00714036	1.0654	7.1e-19	MC1R	1	rs35063026;rs1805007;rs4268748;rs185008;rs369230	Pigmented spot severity, skin ageing, tanning ability, sunburn, tanning response	23548203:257405849:28502801
17	rs139356332	19289286	G	0.976675	-0.10599	0.0148045	0.899434	8.1e-13	MFAP4	8.1e-13
17	rs62060349	55231168	T	0.552959	0.027448	0.0043767	1.02783	3.6e-10	AKAP12	3.6e-10
17	rs232138	63693833	C	0.579796	0.0317259	0.00440399	1.03223	5.9e-13	CEP112	5.9e-13
17	rs9896202	77778227	T	0.502337	0.0239912	0.00434203	1.02428	3.3e-08	CBX8	3.3e-08
19	rs34827462	3380083	C	0.846393	0.0401261	0.00623555	1.04094	1.2e-10	NFIC	1.2e-10
19	rs3745473	50086626	T	0.825349	0.0325322	0.00571221	1.03307	1.2e-08	PRPG2	1.2e-08
20	rs28897169	22100542	T	0.393893	0.0426631	0.00443661	1.04359	6.8e-22	LOC100270679	7e-22
20	rs62211989	32538391	G	0.902017	0.0571332	0.00751963	1.0588	3e-14	RALY	0.39	rs6059655: rs4911414	Pigmented spot severity, tanning ability	25705849:23548203
20	rs17265513	39832628	T	0.801697	-0.0329873	0.0054399	0.967551	1.3e-09	ZHX3	9.8e-10
22	rs138880	50218611	A	0.80349	0.0397878	0.00547106	1.04059	3.5e-13	BRD1	3.8e-13

## Sheet: S3
gene	gene_name	pvalue	n	n_indep	p_i_best	t_i_best	p_i_worst	t_i_worst	eigen_max	eigen_min	eigen_min_kept	z_min	z_max	z_mean	z_sd	tmi
ENSG00000137265.10	IRF4	1.56483e-77	8	5	1.18845e-69	Thyroid	4.50084e-20	Ovary	5.25439	0.0116795	0.275636	-17.6412	14.1617	-8.54298	12.7046	5
ENSG00000183784.5	C9orf66	2.40195e-52	8	7	1.83743e-54	Adipose_Subcutaneous	0.00127934	Muscle_Skeletal	4.497	0.0680279	0.170084	-8.69188	15.5408	7.15161	8.74427	7
ENSG00000107099.11	DOCK8	6.17174e-49	32	6	2.13703e-48	Liver	0.807102	Brain_Hippocampus	18.2015	0.00913206	0.737662	-8.04874	14.6186	2.14732	5.92396	6
ENSG00000172785.14	CBWD1	1.3068e-42	47	1	1.67044e-54	Heart_Atrial_Appendage	5.16562e-11	Ovary	39.8063	0.000669776	39.8063	-15.5469	-6.56608	-12.5152	1.84047	1
ENSG00000112679.10	DUSP22	3.08918e-40	9	9	8.56888e-30	Adipose_Subcutaneous	0.776494	Pituitary	2.57664	0.216566	0.216566	-3.7142	11.3374	1.709	4.2708	9
ENSG00000114554.7	PLXNA1	6.0529e-38	18	10	2.41532e-41	Nerve_Tibial	0.251614	Brain_Spinal_cord_cervical_c-1	9.9302	0.028118	0.375796	-13.4679	1.14644	-8.76433	4.31041	10
ENSG00000236875.2	DDX11L5	1.95549e-36	3	3	1.92986e-08	Testis	0.979867	Thyroid	2.28716	0.147783	0.147783	-5.61817	1.22197	-1.45699	3.65303	3
ENSG00000170122.4	FOXD4	2.75309e-34	41	11	7.40974e-36	Adipose_Subcutaneous	0.35	Artery_Coronary	20.5226	0.0189768	0.742033	-12.5006	-0.934589	-6.62198	2.64406	11
ENSG00000227917.1	RP11-143M1.3	1.46754e-29	5	5	7.20413e-32	Testis	0.914709	Thyroid	1.57754	0.600593	0.600593	-11.7483	1.66673	-1.95636	5.60067	5
ENSG00000159685.6	CHCHD6	4.75737e-28	14	13	1.47466e-24	Skin_Not_Sun_Exposed_Suprapubic	0.408098	Minor_Salivary_Gland	5.1062	0.1402	0.177043	-10.2287	1.74701	-3.97534	3.78335	13
ENSG00000144140.5	RP11-143M1.7	1.05941e-26	5	5	5.40573e-26	Adipose_Visceral_Omentum	0.398509	Spleen	1.31844	0.674881	0.674881	-10.5442	2.35141	-1.91187	5.41683	5
ENSG00000115380.14	EFEMP1	9.95049e-24	11	9	2.17344e-27	Skin_Not_Sun_Exposed_Suprapubic	0.832086	Brain_Frontal_Cortex_BA9	4.09923	0.0333157	0.28374	-2.14203	10.8421	3.58872	4.06723	9
ENSG00000197763.8	TXNRD3	1.53499e-23	12	8	3.99058e-22	Adipose_Visceral_Omentum	0.333749	Brain_Caudate_basal_ganglia	6.29603	0.0253095	0.279684	-9.67136	-0.96659	-6.00095	2.64934	8
ENSG00000112685.9	EXOC2	1.35269e-20	30	5	6.86514e-17	Artery_Aorta	0.73	Brain_Cortex	20.1106	0.0111775	0.86586	0.345126	8.34933	4.85563	2.10583	5
ENSG00000173068.13	BNC2	1.63685e-20	5	5	1.76532e-17	Whole_Blood	0.810719	Thyroid	1.2517	0.650899	0.650899	-8.50828	5.88382	-0.912412	5.34037	5
ENSG00000129038.11	LOXL1	2.4593e-19	9	8	5.5719e-11	Pituitary	0.423539	Brain_Hippocampus	3.67757	0.0407852	0.242145	-6.55479	4.81433	-0.226547	3.58253	8
ENSG00000159650.4	UROC1	1.22683e-17	5	5	1.69803e-20	Muscle_Skeletal	0.589298	Uterus	1.65588	0.373742	0.373742	-9.2798	2.44941	-1.42367	4.60308	5
ENSG00000177946.4	CENPBD1	1.41751e-17	19	10	2.87346e-07	Brain_Caudate_basal_ganglia	0.716003	Breast_Mammary_Tissue	9.79	0.0144901	0.327901	-5.13156	2.16339	-0.803808	2.25406	10
ENSG00000248540.2	RP11-247C2.2	5.72552e-17	8	7	1.12664e-11	Esophagus_Muscularis	0.129697	Adipose_Subcutaneous	4.9206	0.100366	0.195286	-2.79586	6.78932	2.48672	2.65091	7
ENSG00000109920.8	FNBP4	4.09577e-15	6	6	6.56781e-19	Skin_Sun_Exposed_Lower_leg	0.0997836	Nerve_Tibial	3.21188	0.117423	0.117423	-8.88198	2.4174	-3.55037	3.84237	6
ENSG00000214756.3	METTL12	6.63089e-15	1	1	6.63089e-15	Brain_Cerebellum	6.63089e-15	Brain_Cerebellum	1	1	1	7.79133	7.79133	7.79133	NA	1
ENSG00000187741.10	FANCA	6.66121e-15	31	5	4.71816e-10	Spleen	0.995394	Adipose_Subcutaneous	19.3509	0.0161953	0.847046	-2.47436	6.2282	2.28475	2.04564	5
ENSG00000204991.6	SPIRE2	1.02386e-14	39	5	4.48476e-07	Pituitary	0.878082	Cells_Transformed_fibroblasts	24.994	0.0081023	1.11647	-2.87072	5.04714	0.834652	2.21722	5
ENSG00000140465.9	CYP1A1	3.04248e-14	15	12	0.00016982	Colon_Transverse	0.937546	Artery_Aorta	5.72248	0.0857965	0.203584	-2.95056	3.76014	1.26617	2.1393	12
ENSG00000227063.4	RPL41P1	3.10049e-14	6	6	4.61693e-16	Adrenal_Gland	0.370282	Minor_Salivary_Gland	1.68014	0.532448	0.532448	-8.12117	4.33331	0.446285	4.59993	6
ENSG00000141013.10	GAS8	7.98127e-14	39	6	1.3721e-15	Adrenal_Gland	0.795322	Adipose_Subcutaneous	22.6754	0.00186716	0.837606	-7.98794	4.68536	-0.528582	3.36658	6
ENSG00000003249.9	DBNDD1	2.97072e-13	27	8	7.05406e-17	Heart_Atrial_Appendage	0.108708	Artery_Aorta	15.5051	0.0165535	0.579102	-8.34612	5.71939	-5.58078	3.45128	8
ENSG00000131165.10	CHMP1A	4.32971e-13	25	11	3.05849e-08	Adipose_Visceral_Omentum	0.970109	Skin_Sun_Exposed_Lower_leg	12.2814	0.054751	0.412368	-0.64147	5.53806	2.30558	2.07593	11
ENSG00000227799.1	AC012358.4	4.82166e-13	4	4	1.3e-13	Spleen	0.0184696	Breast_Mammary_Tissue	1.30282	0.732011	0.732011	-7.40617	-2.35607	-3.93708	2.38473	4
ENSG00000149485.12	FADS1	8.43685e-13	23	4	6.54782e-16	Brain_Cerebellum	0.00397832	Colon_Transverse	16.8287	0.00313013	0.710481	-8.07867	-2.87988	-6.39126	1.65266	4
ENSG00000138041.11	SMEK2	8.6426e-13	19	10	1.09774e-09	Brain_Cerebellum	0.775631	Skin_Not_Sun_Exposed_Suprapubic	9.76308	0.0562335	0.33252	-6.09451	2.02531	-2.00112	2.57719	10
ENSG00000221819.2	C16orf3	1.79143e-12	25	10	1.08169e-12	Brain_Cerebellum	0.650779	Nerve_Tibial	10.8263	0.0236436	0.396402	-7.11969	4.49949	-2.04162	3.24004	10
ENSG00000178802.13	MPI	2.18408e-12	28	3	1.87018e-11	Heart_Left_Ventricle	0.811951	Breast_Mammary_Tissue	21.8705	0.000131706	0.928347	-5.29508	6.71581	-1.3941	2.09172	3
ENSG00000225321.1	RP5-828K20.2	2.2212e-12	1	1	2.2212e-12	Testis	2.2212e-12	Testis	1	1	1	-7.01984	-7.01984	-7.01984	NA	1
ENSG00000101440.5	ASIP	2.27158e-12	3	3	3.84345e-13	Skin_Not_Sun_Exposed_Suprapubic	1.95727e-06	Brain_Cortex	2.67606	0.109571	0.109571	-7.26096	-4.75779	-5.71505	1.35142	3
ENSG00000149177.8	PTPRJ	3.94935e-12	13	6	2.38373e-12	Brain_Caudate_basal_ganglia	0.829694	Nerve_Tibial	8.22343	0.0273579	0.302578	-7.00997	1.9311	-1.49833	2.2748	6
ENSG00000134571.6	MYBPC3	7.01626e-12	8	8	0.00012836	Nerve_Tibial	0.406247	Brain_Hippocampus	3.50762	0.138704	0.138704	-1.36683	3.82958	1.64777	1.5935	8
ENSG00000165916.4	PSMC3	7.82968e-12	25	5	1.81509e-13	Testis	0.846284	Cells_Transformed_fibroblasts	14.4869	0.0038116	0.496007	-3.1338	7.36175	1.92727	2.77491	5
ENSG00000158792.11	SPATA2L	8.21093e-12	15	4	1.31293e-12	Colon_Transverse	0.00362392	Whole_Blood	11.1672	0.0211296	0.513137	-7.09294	-2.90917	-4.41075	1.11715	4
ENSG00000141002.14	TCF25	1.10686e-11	9	8	0.00560065	Esophagus_Mucosa	0.746527	Esophagus_Muscularis	4.17365	0.106386	0.168706	-2.77029	2.38036	-0.493757	1.89245	8
ENSG00000165923.11	AGBL2	1.31733e-11	5	5	4.15489e-09	Thyroid	0.838132	Brain_Cortex	3.24416	0.157274	0.157274	-5.87791	1.42354	-1.49213	3.06342	5
ENSG00000251056.1	ANKRD20A17P	1.59337e-11	8	5	5.09695e-06	Adipose_Visceral_Omentum	0.360069	Muscle_Skeletal	5.72056	0.0348624	0.194914	-4.56076	2.94107	0.0766436	2.86653	5
ENSG00000110536.9	PTPMT1	1.9611e-11	7	7	2.53115e-09	Esophagus_Mucosa	0.595074	Cells_Transformed_fibroblasts	3.30291	0.192779	0.192779	-5.95943	0.531498	-3.35738	2.10568	7
ENSG00000184164.10	CRELD2	2.19933e-11	18	2	2.12249e-13	Breast_Mammary_Tissue	3.10642e-06	Artery_Aorta	14.7978	0.00472216	0.660014	-7.34085	5.2054	-5.74528	2.79846	2
ENSG00000222019.3	URAHP	2.25375e-11	33	5	2.8525e-13	Brain_Cerebellum	0.393726	Pituitary	21.6841	0.0010423	0.824321	-7.30118	4.35011	1.50229	3.2419	5
ENSG00000168646.8	AXIN2	2.51914e-11	3	3	2.05406e-12	Cells_Transformed_fibroblasts	0.0651933	Cells_EBV-transformed_lymphocytes	1.68442	0.337942	0.337942	-1.93721	7.03076	1.08321	5.15095	3
ENSG00000078804.8	TP53INP2	2.52995e-11	8	7	1.57518e-07	Esophagus_Muscularis	0.347614	Artery_Tibial	3.28586	0.108489	0.207809	-4.67121	5.24355	0.48325	3.48837	7
ENSG00000182858.9	ALG12	3.19153e-11	21	3	3.53146e-13	Colon_Sigmoid	6.64217e-06	Skin_Not_Sun_Exposed_Suprapubic	16.4405	0.00779847	0.567283	-7.2724	-4.50484	-6.31847	0.837771	3
ENSG00000175216.10	CKAP5	3.5978e-11	2	2	1.10879e-09	Nerve_Tibial	0.0126431	Brain_Cortex	1.12979	0.870206	0.870206	-6.09291	2.49367	-1.79962	6.07163	2
ENSG00000204655.7	MOG	4.69475e-11	9	9	1.91779e-05	Esophagus_Muscularis	0.797013	Skin_Sun_Exposed_Lower_leg	4.0645	0.146349	0.146349	-4.27425	1.83566	-0.894448	2.13106	9
ENSG00000113083.8	LOX	4.75678e-11	4	3	8.9412e-11	Adipose_Subcutaneous	8.59348e-05	Brain_Spinal_cord_cervical_c-1	3.22815	0.0104677	0.270033	-3.92722	6.48385	3.71534	5.10051	3
ENSG00000134825.9	TMEM258	6.14307e-11	19	11	2.87053e-13	Skin_Sun_Exposed_Lower_leg	0.72299	Brain_Frontal_Cortex_BA9	10.1239	0.0316094	0.348718	-0.354466	7.30033	4.53389	2.11127	11
ENSG00000049130.9	KITLG	7.3741e-11	1	1	7.3741e-11	Adrenal_Gland	7.3741e-11	Adrenal_Gland	1	1	1	6.51284	6.51284	6.51284	NA	1
ENSG00000180422.3	LINC00304	9.35233e-11	15	11	2.68687e-05	Vagina	0.905649	Brain_Amygdala	6.59245	0.0697881	0.294375	-4.17643	4.1985	-0.407032	2.19201	11
ENSG00000025434.14	NR1H3	1.30944e-10	18	11	8.09454e-06	Thyroid	0.905059	Cells_Transformed_fibroblasts	6.90853	0.0300789	0.232793	-4.46267	4.46154	-0.990699	2.69888	11
ENSG00000149187.13	CELF1	1.77519e-10	8	7	1.41588e-12	Artery_Tibial	0.59279	Artery_Aorta	3.8964	0.0832819	0.211675	-7.08249	0.601025	-3.86355	2.81648	7
ENSG00000109919.5	MTCH2	2.42155e-10	10	3	1.43623e-06	Artery_Tibial	0.93681	Skin_Sun_Exposed_Lower_leg	8.34272	0.0112037	0.279645	-1.92987	4.81991	-0.422006	1.96897	3
ENSG00000204618.4	RNF39	2.72664e-10	27	9	1.19877e-09	Brain_Caudate_basal_ganglia	0.46183	Skin_Not_Sun_Exposed_Suprapubic	12.0406	0.00894241	0.533355	-3.70983	6.08041	3.23492	2.31018	9
ENSG00000273192.1	CITF22-1A6.3	4.35641e-10	3	3	4.62129e-11	Colon_Sigmoid	0.265243	Brain_Putamen_basal_ganglia	1.07636	0.92568	0.92568	-6.58265	-1.11408	-3.08451	3.03755	3
ENSG00000101464.6	PIGU	4.48929e-10	8	7	5.39585e-09	Vagina	0.740662	Cells_EBV-transformed_lymphocytes	3.79003	0.109304	0.21538	-5.83448	4.37682	-0.407241	3.03318	7
ENSG00000100426.6	ZBED4	4.52262e-10	4	4	6.01824e-12	Whole_Blood	0.156023	Adipose_Subcutaneous	2.49428	0.237713	0.237713	-6.87922	5.27936	1.26201	5.7208	4
ENSG00000165917.5	RAPSN	4.66281e-10	8	5	2.63249e-06	Skin_Sun_Exposed_Lower_leg	0.599027	Stomach	5.37169	0.0311834	0.205768	-4.69759	4.27632	-1.68554	2.93855	5
ENSG00000140459.13	CYP11A1	5.29071e-10	13	6	1.71123e-09	Cells_EBV-transformed_lymphocytes	0.31164	Thyroid	8.80769	0.0038011	0.380886	-6.02309	-1.01179	-2.74705	1.23781	6
ENSG00000204435.9	CSNK2B	9.04497e-10	9	7	1.19096e-09	Colon_Sigmoid	0.677145	Heart_Left_Ventricle	4.92801	0.0758112	0.230099	-6.08146	1.44283	-2.11177	2.17405	7
ENSG00000119630.9	PGF	9.17517e-10	4	4	2.61682e-10	Colon_Sigmoid	0.810056	Liver	1.97994	0.234298	0.234298	-6.31993	0.240354	-3.98395	2.89365	4
ENSG00000110514.14	MADD	1.73893e-09	24	7	1.06318e-08	Artery_Aorta	0.989467	Heart_Atrial_Appendage	11.9801	0.00264528	0.424714	-5.72033	0.0288982	-3.25998	1.81868	7
ENSG00000015413.5	DPEP1	1.9314e-09	6	6	4.21211e-07	Testis	0.599447	Adrenal_Gland	2.03988	0.287788	0.287788	-4.59428	5.05911	-0.480878	4.1247	6
ENSG00000054654.11	SYNE2	2.00795e-09	13	9	1.04336e-11	Heart_Atrial_Appendage	0.943665	Skin_Not_Sun_Exposed_Suprapubic	6.17668	0.0218192	0.284065	0.070664	6.80039	3.93697	2.15194	9
ENSG00000260103.2	RP11-10O17.1	2.727e-09	16	11	3.54366e-05	Colon_Transverse	0.463496	Esophagus_Gastroesophageal_Junction	8.05436	0.0582943	0.27224	-4.13538	2.55087	-1.8023	2.08454	11
ENSG00000137273.3	FOXF2	2.95889e-09	5	5	1.6447e-06	Esophagus_Mucosa	0.448424	Brain_Hypothalamus	1.16858	0.745397	0.745397	-4.01741	4.7928	-0.643621	3.49665	5
ENSG00000231130.1	HLA-T	3.10704e-09	28	9	0.000425896	Breast_Mammary_Tissue	0.833926	Artery_Aorta	15.1018	0.0395283	0.526509	-2.88624	3.52349	0.113994	1.74508	9
ENSG00000165476.8	REEP3	3.17257e-09	16	8	8.29254e-09	Brain_Anterior_cingulate_cortex_BA24	0.405251	Muscle_Skeletal	7.95371	0.0194424	0.318527	-4.83164	5.7624	2.46077	2.77784	8
ENSG00000269202.1	RP4-614O4.12	3.41531e-09	33	4	2.26451e-07	Esophagus_Gastroesophageal_Junction	0.888813	Uterus	24.0944	0.00348078	0.871852	-2.119	5.1762	2.32805	1.86171	4
ENSG00000119718.6	EIF2B2	3.42886e-09	39	3	6.30157e-12	Colon_Sigmoid	0.927992	Small_Intestine_Terminal_Ileum	29.7221	0.00107986	1.20363	-0.366775	6.87266	5.29914	1.69138	3
ENSG00000131435.8	PDLIM4	3.77175e-09	16	6	3.14601e-08	Skin_Not_Sun_Exposed_Suprapubic	0.224327	Whole_Blood	11.4921	0.00586922	0.413291	-4.67586	5.53311	3.1626	2.65761	6
ENSG00000167178.11	ISLR2	3.91577e-09	12	6	2.50977e-07	Muscle_Skeletal	0.839786	Breast_Mammary_Tissue	7.34316	0.0261859	0.391841	-1.88402	5.15697	1.54143	1.70335	6
ENSG00000163659.8	TIPARP	4.51417e-09	13	12	4.86664e-08	Artery_Tibial	0.865155	Cells_Transformed_fibroblasts	4.37628	0.13593	0.173802	-2.47234	5.45612	1.24058	2.95344	12
ENSG00000143420.13	ENSA	8.74882e-09	10	10	1.1905e-07	Prostate	0.427475	Nerve_Tibial	2.82304	0.16377	0.16377	-2.65583	5.29495	1.19033	2.8885	10
ENSG00000143369.10	ECM1	9.66244e-09	15	5	4.18647e-06	Brain_Caudate_basal_ganglia	0.925128	Artery_Aorta	8.95689	0.0191138	0.418755	-1.51759	4.6019	1.56797	2.01867	5
ENSG00000133812.10	SBF2	1.02995e-08	7	7	1.84004e-08	Adipose_Subcutaneous	0.128334	Cells_EBV-transformed_lymphocytes	2.69582	0.189912	0.189912	-5.6264	2.19082	-1.4685	3.37668	7
ENSG00000251448.1	RP11-71E19.2	1.13553e-08	9	9	4.06371e-05	Artery_Coronary	0.993155	Esophagus_Muscularis	2.99996	0.115722	0.115722	-1.86987	4.10383	0.459264	2.31099	9
ENSG00000119684.11	MLH3	1.20611e-08	4	4	1.62303e-10	Cells_Transformed_fibroblasts	0.0220478	Brain_Anterior_cingulate_cortex_BA24	1.84113	0.401135	0.401135	-2.37674	6.39334	1.25492	4.33235	4
ENSG00000072682.14	P4HA2	1.23324e-08	14	4	6.8041e-11	Artery_Tibial	0.000132102	Muscle_Skeletal	10.522	0.00981999	0.405415	-6.52491	-3.82251	-5.42015	0.88408	4
ENSG00000197375.8	SLC22A5	1.35113e-08	26	6	6.5572e-10	Whole_Blood	0.873094	Testis	14.925	0.00163228	0.571524	-2.97093	6.17642	3.54673	2.72086	6
ENSG00000258839.2	MC1R	1.58256e-08	25	8	0.000281594	Lung	0.957235	Brain_Anterior_cingulate_cortex_BA24	14.8752	0.00704166	0.515891	-3.63167	2.70748	-1.09508	1.54132	8
ENSG00000134824.9	FADS2	1.5912e-08	27	3	2.6806e-12	Testis	0.0340679	Ovary	22.2894	0.00275231	0.841131	2.11927	6.99353	5.13254	1.04035	3
ENSG00000185324.17	CDK10	1.64956e-08	47	2	2.15122e-12	Heart_Atrial_Appendage	0.11601	Brain_Hypothalamus	37.5199	0.00182776	2.68441	1.57174	7.02431	5.18267	1.22408	2
ENSG00000145020.10	AMT	1.71721e-08	42	1	2.91154e-09	Lung	0.000333039	Brain_Hypothalamus	37.9742	1.36639e-05	37.9742	-5.93651	-3.58814	-5.33247	0.666278	1
ENSG00000066336.7	SPI1	1.75067e-08	3	3	1.27075e-08	Brain_Spinal_cord_cervical_c-1	0.173984	Colon_Transverse	1.38782	0.578521	0.578521	-5.68995	2.94108	-1.36946	4.31553	3
ENSG00000143382.9	ADAMTSL4	1.91068e-08	13	6	1.03163e-05	Brain_Caudate_basal_ganglia	0.875141	Esophagus_Gastroesophageal_Junction	8.049	0.00736313	0.291053	-4.41043	1.12779	-1.48556	1.47567	6
ENSG00000198355.4	PIM3	2.07216e-08	8	7	3.69589e-11	Thyroid	0.716814	Whole_Blood	3.50968	0.0630964	0.208059	-6.61578	0.5139	-2.50812	2.52636	7
ENSG00000102908.16	NFAT5	2.20438e-08	8	8	2.42352e-09	Thyroid	0.342793	Nerve_Tibial	2.90663	0.18325	0.18325	-5.96653	-0.948661	-2.98555	1.58269	8
ENSG00000119638.8	NEK9	2.48996e-08	10	7	3.91672e-09	Heart_Atrial_Appendage	0.760423	Artery_Coronary	5.46719	0.0195565	0.223616	-5.14589	5.88767	2.03879	4.29618	7
ENSG00000188384.3	CSPG4P8	2.85747e-08	1	1	2.85747e-08	Prostate	2.85747e-08	Prostate	1	1	1	5.54995	5.54995	5.54995	NA	1
ENSG00000221968.4	FADS3	2.8879e-08	9	9	6.03585e-10	Brain_Cerebellum	0.483393	Nerve_Tibial	2.7811	0.400332	0.400332	-6.18949	3.46414	-1.46038	3.48948	9
ENSG00000204482.6	LST1	3.26611e-08	10	10	0.000375854	Colon_Sigmoid	0.866154	Esophagus_Muscularis	3.32375	0.260569	0.260569	-3.55031	3.55648	-0.318744	2.58985	10
ENSG00000204525.10	HLA-C	3.35706e-08	46	2	8.67692e-11	Brain_Hippocampus	0.0160324	Small_Intestine_Terminal_Ileum	37.637	0.00206933	2.26175	-6.48837	-2.40818	-4.85509	0.97421	2
ENSG00000119703.12	ZC2HC1C	3.48699e-08	8	6	4.51813e-11	Pancreas	0.00619282	Esophagus_Muscularis	5.19993	0.0862204	0.254905	-6.58601	6.34045	1.30367	5.22475	6
ENSG00000181722.11	ZBTB20	3.53164e-08	5	5	2.51834e-09	Adipose_Subcutaneous	0.408295	Artery_Coronary	2.61815	0.144821	0.144821	0.826897	5.96026	3.74949	2.03371	5
ENSG00000137338.4	PGBD1	3.56564e-08	14	11	1.37866e-05	Brain_Anterior_cingulate_cortex_BA24	0.821562	Colon_Sigmoid	4.26098	0.0489158	0.185915	-4.34723	1.65973	-1.72506	1.84644	11
ENSG00000178773.10	CPNE7	3.59312e-08	18	13	2.39061e-06	Esophagus_Muscularis	0.631439	Nerve_Tibial	6.99175	0.0836588	0.263421	-3.31464	4.71724	1.88695	2.38434	13
ENSG00000241258.2	CRCP	3.87331e-08	28	6	1.71866e-06	Brain_Caudate_basal_ganglia	0.905474	Skin_Sun_Exposed_Lower_leg	14.7282	0.00650714	0.506058	-1.97404	4.78397	1.06454	1.84978	6
ENSG00000143457.6	GOLPH3L	4.47005e-08	11	7	4.24468e-06	Stomach	0.938368	Whole_Blood	6.53751	0.0088455	0.320546	-4.33466	4.59903	0.0734801	2.23449	7
ENSG00000260613.1	RP3-522J7.6	4.84706e-08	18	10	2.36918e-12	Testis	0.11195	Adrenal_Gland	10.2712	0.0208643	0.382927	1.58949	7.01082	4.76069	1.62829	10
ENSG00000108588.9	CCDC47	4.96024e-08	7	6	0.0122605	Breast_Mammary_Tissue	0.569575	Heart_Atrial_Appendage	3.60964	0.0771532	0.145833	-2.36855	2.50456	0.645383	1.70803	6
ENSG00000066379.10	ZNRD1	5.1248e-08	28	7	3.61528e-08	Skin_Not_Sun_Exposed_Suprapubic	0.932623	Brain_Cerebellum	17.0455	0.0131929	0.81215	-0.241216	5.50868	2.82935	1.82714	7
ENSG00000227262.3	HCG4B	5.46571e-08	43	7	0.000106887	Artery_Tibial	0.945312	Skin_Sun_Exposed_Lower_leg	23.706	0.00583157	0.852178	-3.8744	2.58616	-1.19913	1.48571	7
ENSG00000137868.14	STRA6	5.68717e-08	4	4	5.42938e-05	Brain_Anterior_cingulate_cortex_BA24	0.964376	Esophagus_Muscularis	1.38696	0.559302	0.559302	-4.03633	3.43564	-0.766993	3.26876	4
ENSG00000055813.5	CCDC85A	5.98867e-08	10	8	1.026e-09	Skin_Not_Sun_Exposed_Suprapubic	0.859787	Brain_Amygdala	2.95879	0.0371964	0.169671	-6.10531	2.51579	-0.0023094	2.56377	8
ENSG00000271557.1	RP11-692M12.4	6.59478e-08	1	1	6.59478e-08	Pancreas	6.59478e-08	Pancreas	1	1	1	-5.40188	-5.40188	-5.40188	NA	1
ENSG00000204410.10	MSH5	6.67815e-08	8	8	2.23463e-09	Thyroid	0.552739	Skin_Sun_Exposed_Lower_leg	3.38495	0.133444	0.133444	0.593661	5.97976	3.13193	1.82892	8
ENSG00000257752.1	RP11-474L23.3	6.79591e-08	1	1	6.79591e-08	Brain_Cerebellum	6.79591e-08	Brain_Cerebellum	1	1	1	-5.39649	-5.39649	-5.39649	NA	1
ENSG00000047365.7	ARAP2	6.87598e-08	6	6	5.28503e-07	Nerve_Tibial	0.994068	Heart_Atrial_Appendage	2.35993	0.177808	0.177808	0.00743529	5.01567	2.20966	1.8355	6
ENSG00000239903.2	RP11-353N4.2	7.13083e-08	9	8	0.0031686	Artery_Tibial	0.366145	Brain_Cerebellar_Hemisphere	4.05322	0.0964932	0.16446	-2.74318	2.95089	0.401099	2.12887	8
ENSG00000149179.9	C11orf49	7.49212e-08	17	8	0.000700582	Brain_Cerebellum	0.88156	Esophagus_Mucosa	8.41273	0.0146163	0.430099	-3.38935	2.78524	-0.435174	1.92629	8
ENSG00000183558.5	HIST2H2AA3	8.02254e-08	4	4	1.61209e-07	Spleen	0.361966	Brain_Cerebellar_Hemisphere	1.40569	0.508328	0.508328	-1.01309	5.23927	1.77177	3.21365	4
ENSG00000186687.11	LYRM7	8.36901e-08	3	3	1.36899e-07	Prostate	0.361078	Thyroid	1.54872	0.562124	0.562124	-1.10864	5.26936	1.69134	3.25941	3
ENSG00000204619.3	PPP1R11	8.7026e-08	8	7	2.47651e-05	Brain_Cerebellar_Hemisphere	0.829441	Artery_Aorta	3.73921	0.09791	0.195162	0.215418	4.21693	2.51345	1.46131	7
ENSG00000164258.7	NDUFS4	8.78203e-08	15	5	0.000108169	Artery_Aorta	0.877796	Colon_Transverse	9.47403	0.0381294	0.571763	-3.8715	2.33075	-1.01684	1.88736	5
ENSG00000152049.5	KCNE4	9.78293e-08	12	12	3.4081e-10	Liver	0.937158	Heart_Atrial_Appendage	2.64024	0.383174	0.383174	-0.377708	6.27898	1.57798	1.75574	12
ENSG00000135250.12	SRPK2	1.22829e-07	9	6	1.44555e-08	Whole_Blood	0.694968	Adipose_Subcutaneous	6.41413	0.100233	0.251367	-5.6679	-0.392122	-2.10287	1.63157	6
ENSG00000223496.1	EXOSC6	1.28172e-07	44	1	4.09952e-08	Skin_Not_Sun_Exposed_Suprapubic	0.000492871	Brain_Hippocampus	40.2009	3.34174e-06	40.2009	3.4846	5.48651	5.05128	0.393429	1
ENSG00000129009.8	ISLR	1.53559e-07	8	7	9.98473e-08	Artery_Tibial	0.758115	Uterus	4.02239	0.115553	0.214452	0.307957	5.327	2.61991	1.71089	7
ENSG00000133789.10	SWAP70	1.68549e-07	17	13	3.3685e-05	Artery_Aorta	0.830048	Nerve_Tibial	6.5435	0.0592979	0.231441	-3.05235	4.14701	0.455426	2.37919	13
ENSG00000169554.12	ZEB2	1.82149e-07	7	7	4.12955e-08	Artery_Aorta	0.745922	Nerve_Tibial	1.89393	0.427407	0.427407	-5.48522	1.15301	-1.51197	2.13868	7
ENSG00000224431.1	AC063976.7	2.01452e-07	3	3	4.2384e-08	Thyroid	0.000218607	Esophagus_Mucosa	2.05663	0.240607	0.240607	-5.48062	-3.69648	-4.7359	0.927859	3
ENSG00000149948.9	HMGA2	2.10114e-07	2	2	1.47169e-07	Cells_Transformed_fibroblasts	4.30338e-06	Nerve_Tibial	1.60723	0.392773	0.392773	-5.25607	-4.59616	-4.92612	0.466621	2
ENSG00000165915.9	SLC39A13	2.19225e-07	18	5	1.0294e-07	Cells_Transformed_fibroblasts	0.961685	Vagina	10.9219	0.00695945	0.928577	-3.99535	5.32146	-0.957779	2.37764	5
ENSG00000231402.1	WASF5P	2.26904e-07	6	6	1.6623e-07	Pancreas	0.295452	Testis	3.66437	0.198784	0.198784	-5.23361	1.04624	-2.97555	2.26752	6
ENSG00000088298.8	EDEM2	2.41043e-07	30	5	0.000120141	Cells_Transformed_fibroblasts	0.911022	Nerve_Tibial	20.4246	0.00119383	0.695163	-3.84584	2.79317	0.469726	1.7144	5
ENSG00000109180.10	OCIAD1	2.64502e-07	32	2	1.85574e-09	Nerve_Tibial	0.0229009	Vagina	26.3043	0.000712907	1.19677	2.27508	6.00996	4.83457	0.8667	2
ENSG00000067560.6	RHOA	2.71736e-07	1	1	2.71736e-07	Muscle_Skeletal	2.71736e-07	Muscle_Skeletal	1	1	1	5.14206	5.14206	5.14206	NA	1
ENSG00000100403.10	ZC3H7B	2.82894e-07	7	6	7.38702e-05	Cells_Transformed_fibroblasts	0.747706	Skin_Sun_Exposed_Lower_leg	2.78507	0.0784571	0.223209	-3.96346	3.82385	0.0120841	3.1678	6
ENSG00000145029.7	NICN1	2.89014e-07	25	4	3.01926e-09	Colon_Transverse	0.339887	Small_Intestine_Terminal_Ileum	19.0017	0.000320274	0.883992	-5.93055	1.98953	-4.40542	1.81373	4
ENSG00000131067.12	GGT7	2.90549e-07	10	7	5.6459e-05	Brain_Cortex	0.689223	Artery_Tibial	4.59599	0.0212911	0.237166	-4.02024	4.02714	0.544774	2.15436	7
ENSG00000261556.4	RP11-296I10.6	2.95064e-07	46	1	5.3781e-09	Pituitary	0.0024503	Testis	43.1235	5.95121e-05	43.1235	3.02941	5.83503	4.95975	0.442959	1
ENSG00000188070.8	C11orf95	3.01502e-07	4	4	7.52102e-05	Muscle_Skeletal	0.722977	Artery_Tibial	2.28521	0.0776803	0.0776803	-3.95917	0.354483	-2.42202	1.9141	4
ENSG00000145022.4	TCTA	3.02385e-07	5	4	3.85779e-09	Adipose_Subcutaneous	0.000172553	Esophagus_Gastroesophageal_Junction	3.60166	0.0560962	0.194079	-5.89018	-3.75614	-4.93031	0.760946	4
ENSG00000134574.7	DDB2	3.05874e-07	8	6	4.88735e-05	Esophagus_Mucosa	0.765713	Muscle_Skeletal	4.01967	0.0571964	0.275627	-4.06095	2.84338	-0.994088	2.8043	6
ENSG00000174384.8	RP11-313P13.4	3.1139e-07	3	3	8.53124e-06	Esophagus_Mucosa	0.805661	Skin_Not_Sun_Exposed_Suprapubic	1.2533	0.806994	0.806994	-0.246028	4.4514	2.76019	2.61025	3
ENSG00000260259.1	RP11-368I7.4	3.12547e-07	19	6	4.93838e-06	Spleen	0.741895	Brain_Hippocampus	11.0234	0.00912822	0.386881	-4.56739	4.29279	0.21215	2.78957	6
ENSG00000114316.8	USP4	3.12932e-07	4	4	1.6466e-08	Colon_Sigmoid	0.941474	Brain_Nucleus_accumbens_basal_ganglia	2.40786	0.181782	0.181782	-0.0734172	5.64554	3.442	2.45462	4
ENSG00000149182.10	ARFGAP2	3.18064e-07	5	4	2.40869e-06	Skin_Not_Sun_Exposed_Suprapubic	0.586234	Uterus	2.18517	0.0605938	0.748288	-4.71571	3.51407	-1.4142	3.17319	4
ENSG00000230795.2	HLA-K	3.3037e-07	48	3	0.00508615	Ovary	0.952081	Lung	34.9644	0.00218043	1.78574	-2.80153	2.47462	-0.489491	1.26246	3
ENSG00000233265.1	MICF	3.37955e-07	21	3	2.24738e-09	Prostate	0.629402	Brain_Cerebellum	16.21	0.0035624	0.987693	0.482569	5.97884	4.64678	1.59415	3
ENSG00000125813.9	PAX1	3.87139e-07	5	5	1.97107e-09	Muscle_Skeletal	0.122198	Adipose_Subcutaneous	2.29702	0.354089	0.354089	1.54561	6.00017	3.03067	1.78379	5
ENSG00000233895.1	RP1-122P22.2	3.96062e-07	7	7	0.000279221	Muscle_Skeletal	0.904521	Nerve_Tibial	2.26427	0.234043	0.234043	-3.63385	2.00353	-1.61504	1.99938	7
ENSG00000158985.9	CDC42SE2	4.32567e-07	17	6	2.36975e-07	Skin_Not_Sun_Exposed_Suprapubic	0.497981	Minor_Salivary_Gland	10.9477	0.0129994	0.442994	-5.16771	0.67767	-2.79962	1.41144	6
ENSG00000125966.8	MMP24	4.83224e-07	9	8	2.77219e-08	Esophagus_Mucosa	0.099922	Brain_Cerebellum	4.19462	0.0160369	0.168993	-5.55525	4.15195	-1.78253	2.97172	8
ENSG00000100991.7	TRPC4AP	4.85601e-07	14	7	3.85393e-07	Esophagus_Gastroesophageal_Junction	0.417271	Colon_Sigmoid	8.25463	0.0334552	0.386994	-5.07603	1.48533	-2.17271	1.68764	7
ENSG00000198646.9	NCOA6	4.92652e-07	21	5	1.96622e-05	Artery_Tibial	0.581125	Skin_Not_Sun_Exposed_Suprapubic	15.2541	5.22303e-05	0.524002	-4.26869	1.43171	-1.90151	1.1991	5
ENSG00000078747.8	ITCH	4.94535e-07	6	4	1.33318e-07	Heart_Atrial_Appendage	0.494858	Skin_Sun_Exposed_Lower_leg	3.24301	0.0192807	0.674946	-5.27423	1.69579	-0.848148	2.53944	4
ENSG00000255769.3	RP11-152F13.3	5.02735e-07	2	2	3.71677e-05	Esophagus_Mucosa	0.38987	Prostate	1.51257	0.487433	0.487433	-4.12442	0.859854	-1.63228	3.52441	2
ENSG00000213760.6	ATP6V1G2	5.23119e-07	32	5	5.90561e-07	Brain_Cerebellum	0.788806	Esophagus_Gastroesophageal_Junction	22.5423	0.0024779	0.84237	0.267862	4.99428	2.56004	0.920539	5
ENSG00000100138.9	NHP2L1	5.28361e-07	10	8	3.0223e-07	Artery_Coronary	0.940272	Brain_Putamen_basal_ganglia	5.081	0.0602814	0.232355	-5.12205	0.538836	-2.04939	2.36428	8
ENSG00000170348.4	TMED10	5.3419e-07	5	5	7.63178e-06	Muscle_Skeletal	0.543063	Uterus	1.3797	0.688289	0.688289	-1.82437	4.47526	1.48762	2.31371	5
ENSG00000180828.1	BHLHE22	5.5095e-07	8	8	6.20001e-09	Cells_Transformed_fibroblasts	0.972245	Esophagus_Mucosa	2.04289	0.307457	0.307457	-5.81127	1.06262	-2.20019	2.30837	8
ENSG00000126460.6	PRRG2	5.55502e-07	6	5	2.49378e-07	Skin_Not_Sun_Exposed_Suprapubic	0.73	Thyroid	3.38558	0.0101077	0.187949	-5.15817	0.345126	-3.02641	2.16154	5
ENSG00000049541.6	RFC2	5.615e-07	8	7	0.00081	Cells_EBV-transformed_lymphocytes	0.81288	Muscle_Skeletal	3.93394	0.0280373	0.1365	-2.39756	3.34935	0.263664	1.96226	7
ENSG00000259243.1	RP13-996F3.4	5.77815e-07	4	4	8.88366e-05	Testis	0.0560645	Breast_Mammary_Tissue	1.72423	0.650019	0.650019	-3.91922	2.62345	-1.36172	2.79857	4
ENSG00000159164.5	SV2A	6.17249e-07	24	4	0.000147857	Brain_Substantia_nigra	0.865875	Ovary	19.0801	0.000143846	0.802778	-2.22564	3.79464	-0.72673	1.38482	4
ENSG00000250934.1	RP11-71E19.1	6.61428e-07	9	9	1.63844e-07	Brain_Nucleus_accumbens_basal_ganglia	0.664113	Esophagus_Gastroesophageal_Junction	2.7331	0.178799	0.178799	-5.23628	2.576	-1.00863	2.21661	9
ENSG00000075539.9	FRYL	7.27983e-07	6	6	7.67588e-09	Esophagus_Mucosa	0.0280423	Heart_Atrial_Appendage	3.58637	0.13765	0.13765	-5.77543	-2.19669	-4.31782	1.4194	6
ENSG00000125347.9	IRF1	7.78193e-07	4	4	1.14133e-06	Skin_Sun_Exposed_Lower_leg	0.797555	Small_Intestine_Terminal_Ileum	2.08929	0.172009	0.172009	-4.86556	-0.256512	-2.62986	2.43188	4
ENSG00000140623.9	2012-09-01	7.85264e-07	33	3	2.42132e-08	Pituitary	0.112248	Thyroid	25.8625	0.00263537	0.87633	-5.57884	3.4449	-4.47623	1.70249	3
ENSG00000204616.6	TRIM31	7.95372e-07	12	8	4.23306e-06	Brain_Cerebellar_Hemisphere	0.76339	Skin_Sun_Exposed_Lower_leg	4.85102	0.0291559	0.222322	-2.84773	4.5996	0.734178	2.2639	8
ENSG00000182584.4	ACTL10	8.36177e-07	8	6	2.09769e-06	Liver	0.272731	Skin_Sun_Exposed_Lower_leg	4.66978	0.0296214	0.223998	-4.74378	-1.0968	-2.63327	1.15091	6
ENSG00000204348.5	DXO	8.48709e-07	16	9	0.00195543	Artery_Tibial	0.762314	Esophagus_Mucosa	9.3807	0.0167188	0.330438	-3.09692	2.77865	-0.787765	1.69325	9
ENSG00000185614.4	FAM212A	8.95101e-07	13	5	8.66247e-05	Testis	0.88037	Skin_Sun_Exposed_Lower_leg	8.50646	9.92759e-05	0.543472	-3.92529	1.94767	-0.347412	1.99684	5
ENSG00000238034.1	RP5-1185K9.1	9.37437e-07	2	2	1.95857e-06	Pancreas	5.28266e-06	Testis	1.56416	0.435845	0.435845	4.55324	4.75765	4.65544	0.144543	2
ENSG00000223485.1	RP11-417E7.1	9.44183e-07	7	5	9.3047e-07	Artery_Tibial	0.957611	Pituitary	4.49316	0.0798005	0.269733	-0.0531513	4.9058	2.81928	1.84023	5
ENSG00000163141.14	BNIPL	9.76011e-07	7	4	4.30654e-07	Lung	0.239512	Pituitary	4.79321	0.0637784	0.288637	-5.05488	-1.17621	-2.99098	1.5499	4
ENSG00000269676.1	MUC8	9.81109e-07	7	6	2.05551e-05	Spleen	0.984767	Testis	3.34984	0.101256	0.150229	-0.391485	4.25877	1.93221	2.06789	6
ENSG00000126461.10	SCAF1	1.0306e-06	1	1	1.0306e-06	Adipose_Subcutaneous	1.0306e-06	Adipose_Subcutaneous	1	1	1	-4.8857	-4.8857	-4.8857	NA	1
ENSG00000107104.14	KANK1	1.06143e-06	15	13	0.000337361	Skin_Not_Sun_Exposed_Suprapubic	0.842447	Thyroid	4.20819	0.0159021	0.219972	-3.58478	3.47379	-1.00254	2.16507	13
ENSG00000230622.1	UQCRHP1	1.10715e-06	1	1	1.10715e-06	Testis	1.10715e-06	Testis	1	1	1	4.87157	4.87157	4.87157	NA	1
ENSG00000188389.6	PDCD1	1.18803e-06	12	8	9.14319e-06	Adipose_Visceral_Omentum	0.863489	Nerve_Tibial	6.36169	0.089608	0.294403	-4.4365	0.171934	-2.3756	1.30205	8
ENSG00000267795.1	SMIM22	1.22165e-06	16	5	4.65062e-08	Spleen	0.853398	Skin_Sun_Exposed_Lower_leg	9.98366	0.01281	0.45785	-5.46418	4.63175	-3.00231	3.09079	5
ENSG00000001629.5	ANKIB1	1.23068e-06	7	6	1.31871e-05	Nerve_Tibial	0.292956	Brain_Hypothalamus	2.18112	0.0419732	0.320571	-2.96428	4.35698	1.13876	2.79197	6
ENSG00000169567.7	HINT1	1.24331e-06	23	7	5.14697e-05	Esophagus_Gastroesophageal_Junction	0.999943	Testis	13.4825	0.0188968	0.495358	-2.23493	4.04885	2.28331	1.47649	7
ENSG00000250571.2	GLI4	1.24631e-06	22	5	0.000108911	Testis	0.982735	Skin_Not_Sun_Exposed_Suprapubic	13.6025	0.00541165	0.469809	-2.42654	3.86983	1.24067	1.88507	5
ENSG00000168300.9	PCMTD1	1.26074e-06	16	7	2.46421e-08	Whole_Blood	0.985945	Artery_Aorta	9.72862	0.0168799	0.355307	0.0176166	5.57578	3.9237	1.62125	7
ENSG00000137185.7	ZSCAN9	1.2636e-06	19	8	1.12882e-06	Adipose_Subcutaneous	0.716161	Skin_Not_Sun_Exposed_Suprapubic	9.37324	0.0510797	0.35665	-4.86774	1.98635	-1.46805	1.48909	8
ENSG00000127914.12	AKAP9	1.26656e-06	6	5	1.3117e-06	Esophagus_Mucosa	0.274465	Colon_Transverse	3.39196	0.0130554	0.149103	-4.83797	4.79958	-0.521691	4.27679	5
ENSG00000204540.6	PSORS1C1	1.27174e-06	41	4	8.32188e-08	Spleen	0.781348	Brain_Cortex	29.9864	0.0001722	1.11042	-0.277562	5.36001	4.00869	1.14044	4
ENSG00000119682.12	AREL1	1.27707e-06	4	3	4.48748e-06	Lung	0.816192	Brain_Nucleus_accumbens_basal_ganglia	3.15728	0.0936585	0.178894	-4.58742	3.96087	-1.27766	4.01388	3
ENSG00000204538.3	PSORS1C2	1.2793e-06	32	5	1.44361e-06	Stomach	0.372708	Brain_Spinal_cord_cervical_c-1	23.4632	0.00172906	0.846083	0.891413	4.81889	3.50755	0.950546	5
ENSG00000204592.5	HLA-E	1.3471e-06	14	10	0.000519538	Adipose_Subcutaneous	0.634075	Adipose_Visceral_Omentum	5.69255	0.0430665	0.250203	-3.47048	2.89864	-1.61552	1.59262	10
ENSG00000119640.4	ACYP1	1.43274e-06	4	4	2.14934e-06	Heart_Left_Ventricle	0.327041	Muscle_Skeletal	2.51621	0.105111	0.105111	-4.73885	-0.980092	-2.80312	2.02693	4
ENSG00000237404.1	RP3-471C18.2	1.48205e-06	3	3	6.90472e-07	Artery_Aorta	0.0422428	Testis	1.71249	0.33361	0.33361	2.03112	4.96402	3.51473	1.46675	3
ENSG00000187492.4	CDHR4	1.55756e-06	6	4	0.000199005	Skin_Not_Sun_Exposed_Suprapubic	0.562013	Artery_Tibial	3.73536	0.00942956	0.504112	-2.75822	3.72028	1.03856	2.91496	4
ENSG00000124813.16	RUNX2	1.56407e-06	8	6	8.22579e-09	Brain_Substantia_nigra	0.93269	Artery_Aorta	3.6165	0.0597676	0.22885	-5.76377	2.02823	-2.49955	3.02652	6
ENSG00000224506.2	RP1-293L8.2	1.5643e-06	3	1	1.34197e-06	Artery_Aorta	7.04515e-06	Thyroid	2.87035	0.058703	2.87035	4.49232	4.83344	4.69798	0.181072	1
ENSG00000138821.8	SLC39A8	1.59932e-06	11	6	0.000288156	Whole_Blood	0.586707	Adipose_Subcutaneous	6.56117	0.00684123	0.244591	-3.62572	3.33288	-0.123762	1.99768	6
ENSG00000142875.15	PRKACB	1.61875e-06	8	8	4.80762e-05	Artery_Tibial	0.880756	Cells_EBV-transformed_lymphocytes	1.57133	0.588352	0.588352	-4.06479	2.97649	-0.238536	2.31516	8
ENSG00000183048.7	SLC25A10	1.62436e-06	13	10	0.000113357	Skin_Sun_Exposed_Lower_leg	0.910301	Brain_Amygdala	6.37055	0.0475697	0.232296	-3.86007	2.01081	-0.489475	1.44194	10
ENSG00000103199.9	ZNF500	1.78582e-06	43	2	2.43316e-07	Heart_Left_Ventricle	0.326341	Brain_Anterior_cingulate_cortex_BA24	34.3068	0.00127953	1.88898	-5.16278	-0.981511	-3.47266	0.850611	2
ENSG00000129993.10	CBFA2T3	1.82594e-06	10	9	0.00211972	Artery_Aorta	0.781922	Brain_Anterior_cingulate_cortex_BA24	3.75474	0.112248	0.178713	-3.07292	2.84515	0.554768	1.71834	9
ENSG00000230189.2	GS1-124K5.2	1.93324e-06	18	5	0.000756898	Adipose_Visceral_Omentum	0.443846	Artery_Tibial	12.5643	0.000120577	0.457568	-1.38823	3.36809	1.35821	1.53206	5
ENSG00000068028.13	RASSF1	2.07823e-06	6	6	0.00392618	Whole_Blood	0.964667	Adipose_Subcutaneous	3.18373	0.187002	0.187002	-2.21347	2.88403	0.169761	1.70985	6
ENSG00000196666.3	FAM180B	2.08502e-06	8	6	3.15984e-07	Brain_Cerebellar_Hemisphere	0.0124717	Skin_Not_Sun_Exposed_Suprapubic	3.52036	0.064052	0.172961	-5.11366	3.81414	-0.0531454	3.63322	6
ENSG00000213619.5	NDUFS3	2.09151e-06	5	4	1.75185e-05	Brain_Cerebellar_Hemisphere	0.863068	Cells_Transformed_fibroblasts	2.91561	0.0864732	0.422293	-4.29438	0.17247	-2.81708	1.8164	4
ENSG00000104043.10	ATP8B4	2.2443e-06	14	11	0.0021625	Adipose_Subcutaneous	0.861755	Lung	5.78719	0.0557061	0.279734	-2.5901	3.06696	-0.36202	1.70519	11
ENSG00000180210.10	F2	2.25639e-06	6	5	1.08333e-06	Esophagus_Gastroesophageal_Junction	0.626099	Esophagus_Muscularis	3.78338	0.102628	0.241735	0.487225	4.87586	2.05888	1.55374	5
ENSG00000204625.6	HCG9	2.27272e-06	22	10	1.2204e-07	Brain_Spinal_cord_cervical_c-1	0.737859	Brain_Nucleus_accumbens_basal_ganglia	11.5242	0.0170238	0.450641	0.334691	5.29041	3.22363	1.4541	10
ENSG00000229274.1	XXbac-BPG13B8.10	2.28609e-06	2	2	9.34782e-06	Heart_Atrial_Appendage	0.0194688	Esophagus_Muscularis	1.04036	0.959639	0.959639	-2.33643	4.43173	1.04765	4.78582	2
ENSG00000149499.7	EML3	2.31126e-06	30	3	2.48825e-06	Prostate	0.595322	Colon_Transverse	22.9157	0.00186511	0.845105	-4.70909	-0.53114	-1.99032	0.82528	3
ENSG00000119689.10	DLST	2.3658e-06	6	6	2.64102e-06	Muscle_Skeletal	0.317118	Stomach	2.35575	0.359662	0.359662	-4.69693	1.91047	-2.53821	2.5468	6
ENSG00000067836.8	ROGDI	2.38526e-06	15	5	1.60708e-08	Brain_Nucleus_accumbens_basal_ganglia	0.406778	Esophagus_Gastroesophageal_Junction	8.87056	0.0264625	0.576125	-5.19826	5.64972	0.919667	4.21901	5
ENSG00000228412.2	RP4-625H18.2	2.69865e-06	37	3	0.000391709	Esophagus_Mucosa	0.984431	Esophagus_Muscularis	28.3652	0.0032288	1.37448	-3.54561	2.04358	-0.451131	1.41765	3
ENSG00000177191.2	B3GNT8	2.7533e-06	14	6	2.58934e-07	Stomach	0.700716	Breast_Mammary_Tissue	8.91982	0.00953807	0.331619	0.384354	5.15112	3.80122	1.54012	6
ENSG00000137337.10	MDC1	2.77292e-06	9	9	0.000695136	Uterus	0.916778	Lung	3.09587	0.253539	0.253539	-2.594	3.39149	-0.185464	2.02971	9
ENSG00000204338.4	CYP21A1P	2.85213e-06	42	2	3.4715e-08	Brain_Spinal_cord_cervical_c-1	0.000522311	Vagina	33.7459	0.00388214	1.62876	3.46905	5.51582	4.52551	0.467897	2
ENSG00000254532.1	RP11-624D11.2	2.90491e-06	10	4	0.000451637	Stomach	0.213124	Brain_Hippocampus	6.98754	0.0010037	0.369864	-2.97396	3.50791	1.98787	1.86022	4
ENSG00000125970.7	RALY	2.92507e-06	6	6	1.22112e-05	Liver	0.187358	Spleen	2.12391	0.375691	0.375691	-4.37378	1.8641	-1.67941	2.02968	6
ENSG00000126464.9	PRR12	2.9437e-06	35	4	3.47976e-08	Artery_Tibial	0.907031	Testis	24.8635	0.000360881	0.872344	-5.51541	0.671671	-3.2637	1.70983	4
ENSG00000167526.9	RPL13	2.9546e-06	28	3	3.06871e-05	Brain_Frontal_Cortex_BA9	0.952896	Nerve_Tibial	22.645	0.000843873	0.792	-2.74128	4.16831	-0.559156	1.21281	3
ENSG00000030066.9	NUP160	3.02347e-06	3	3	0.000410613	Muscle_Skeletal	0.00777254	Spleen	1.4333	0.608471	0.608471	-3.53317	-2.66179	-3.06458	0.439396	3
ENSG00000240053.8	LY6G5B	3.05817e-06	39	3	1.81419e-06	Cells_Transformed_fibroblasts	0.28788	Brain_Cortex	30.7002	0.00261731	1.06091	-4.77309	-1.06278	-2.96587	0.857069	3
ENSG00000167523.9	SPATA33	3.13897e-06	16	9	8.16632e-08	Whole_Blood	0.707196	Nerve_Tibial	8.99829	0.0529839	0.363715	-4.1738	5.36341	0.849637	3.1074	9
ENSG00000204420.4	C6orf25	3.21283e-06	5	5	2.10088e-05	Thyroid	0.0743285	Brain_Nucleus_accumbens_basal_ganglia	1.68896	0.2927	0.2927	-4.25389	3.21403	-0.935288	3.24141	5
ENSG00000206503.7	HLA-A	3.26463e-06	39	5	4.84853e-09	Brain_Cortex	0.975057	Liver	22.3594	0.00727606	1.00955	-5.85229	1.04477	-3.27873	1.92153	5
ENSG00000188763.3	FZD9	3.29178e-06	4	4	6.04675e-08	Adipose_Visceral_Omentum	0.649603	Heart_Atrial_Appendage	1.61358	0.370093	0.370093	-5.41741	0.539503	-1.99763	2.64262	4
ENSG00000141905.13	NFIC	3.30462e-06	7	6	5.15068e-08	Artery_Tibial	0.458876	Brain_Nucleus_accumbens_basal_ganglia	3.60431	0.0422323	0.264187	0.7407	5.44603	3.46656	1.74183	6
ENSG00000090861.11	AARS	3.3709e-06	9	8	5.64544e-08	Muscle_Skeletal	0.935364	Heart_Left_Ventricle	4.04838	0.0362721	0.140102	-5.16071	5.42968	-2.0907	3.25453	8
ENSG00000259387.2	RP13-98N21.2	3.38182e-06	9	2	1.21996e-06	Brain_Anterior_cingulate_cortex_BA24	7.96819e-06	Brain_Cortex	8.44981	0.00652363	0.386615	-4.85237	-4.46604	-4.67219	0.133196	2
ENSG00000184743.8	ATL3	3.4232e-06	9	6	4.33406e-06	Artery_Tibial	0.861343	Lung	4.96617	0.0143097	0.196305	-4.59468	3.86671	-1.52395	3.32806	6
ENSG00000125977.6	EIF2S2	3.45752e-06	2	2	1.19706e-05	Esophagus_Mucosa	0.863954	Nerve_Tibial	1.51724	0.482757	0.482757	0.171343	4.37812	2.27473	2.97464	2
ENSG00000214269.3	LGMNP1	3.48412e-06	3	3	1.86961e-07	Whole_Blood	0.578845	Testis	1.11692	0.867753	0.867753	-1.19439	5.21186	1.15413	3.5286	3
ENSG00000255565.1	RP11-6B19.1	3.55053e-06	2	2	8.91963e-05	Artery_Aorta	0.000565957	Artery_Coronary	1.08612	0.913876	0.913876	-3.44743	3.91824	0.235409	5.20831	2
ENSG00000158987.15	RAPGEF6	3.57965e-06	25	9	2.4652e-06	Artery_Aorta	0.787869	Brain_Cerebellar_Hemisphere	14.3457	0.00777489	0.488644	0.269078	4.71099	3.16115	1.19805	9
ENSG00000106609.12	TMEM248	3.58037e-06	4	4	1.63845e-06	Artery_Tibial	0.510218	Testis	2.12741	0.165222	0.165222	-4.79356	1.6267	-1.19618	2.66177	4
ENSG00000262223.2	RP11-1055B8.3	3.93547e-06	11	7	2.40494e-08	Brain_Anterior_cingulate_cortex_BA24	0.229988	Brain_Cerebellum	6.73545	-1.53532e-16	0.393911	-5.58002	-1.20039	-3.93091	1.71547	7
ENSG00000137310.7	TCF19	3.97908e-06	36	6	0.000253852	Pancreas	0.999335	Ovary	18.9758	0.00663954	0.829105	-3.04873	3.65834	0.0983299	1.76798	6
ENSG00000204531.11	POU5F1	3.988e-06	41	7	2.24693e-07	Esophagus_Muscularis	0.973041	Lung	22.6389	0.00951204	0.759649	-5.17765	4.30785	-1.02185	2.18262	7
ENSG00000169282.13	KCNAB1	4.03132e-06	10	8	1.93759e-05	Cells_Transformed_fibroblasts	0.954572	Artery_Tibial	3.3346	0.0812551	0.148249	-4.27196	1.74612	-1.27267	1.98693	8
ENSG00000077348.4	EXOSC5	4.1496e-06	10	3	1.09095e-07	Brain_Cerebellum	0.0146051	Prostate	8.05508	0.0181213	0.571263	2.44203	5.31088	4.53636	1.00159	3
ENSG00000101019.17	UQCC1	4.15478e-06	21	5	9.18676e-07	Nerve_Tibial	0.830756	Breast_Mammary_Tissue	16.0352	0.000169051	0.552473	-4.9083	0.213732	-3.24394	1.31561	5
ENSG00000164398.8	ACSL6	4.20863e-06	13	6	2.67142e-07	Esophagus_Muscularis	0.5723	Testis	8.80283	0.0149061	0.397354	-3.60921	5.14527	1.30138	2.95441	6
ENSG00000182223.7	ZAR1	4.24372e-06	3	3	1.5152e-07	Lung	0.99267	Pituitary	1.39622	0.599279	0.599279	-5.2507	0.0091863	-2.33361	2.67656	3
ENSG00000237669.1	HCG4P3	4.36521e-06	44	2	5.73874e-08	Pancreas	0.917249	Brain_Substantia_nigra	35.6598	0.00227139	3.21655	-5.42676	-0.103899	-2.42339	1.27592	2
ENSG00000198208.7	RPS6KL1	4.43191e-06	22	4	3.31895e-10	Breast_Mammary_Tissue	0.570201	Brain_Cerebellar_Hemisphere	17.0076	0.00215342	0.649669	-0.567756	6.2831	4.3861	1.35917	4
ENSG00000198315.6	ZKSCAN8	4.44943e-06	10	9	0.000244762	Brain_Nucleus_accumbens_basal_ganglia	0.89939	Brain_Cerebellum	4.04855	0.0956115	0.177805	-3.66768	1.53042	-0.889067	1.65587	9
ENSG00000198563.9	DDX39B	4.58523e-06	8	7	9.81308e-05	Brain_Hypothalamus	0.968777	Lung	3.48845	0.0230975	0.268437	-2.01377	3.89517	1.18634	1.95033	7
ENSG00000147996.12	CBWD5	4.58592e-06	14	11	0.0113769	Thyroid	0.77	Adipose_Subcutaneous	5.43605	0.0487443	0.24151	-2.5309	1.96651	-0.160108	1.61787	11
ENSG00000225399.3	RP11-3B7.1	4.62011e-06	16	4	7.77282e-07	Esophagus_Gastroesophageal_Junction	0.0373558	Colon_Sigmoid	13.0604	0.00055846	0.473905	-4.94099	3.2137	-3.38131	1.97844	4
ENSG00000163125.11	RPRD2	4.67691e-06	20	7	4.35705e-06	Lung	0.902054	Heart_Left_Ventricle	11.2934	0.00432032	0.690738	0.123066	4.59358	2.80455	1.18541	7
ENSG00000164061.4	BSN	4.68798e-06	3	3	2.87183e-07	Brain_Cortex	0.474679	Liver	1.37253	0.480044	0.480044	-2.79485	5.13167	0.540644	4.10971	3
ENSG00000204463.8	BAG6	4.85367e-06	31	6	1.35627e-07	Esophagus_Gastroesophageal_Junction	0.283395	Brain_Putamen_basal_ganglia	19.8973	0.0146704	0.857167	1.07272	5.27107	3.14315	0.9091	6
ENSG00000226268.2	RP11-61N20.3	4.85797e-06	2	2	2.44861e-06	Testis	0.0395569	Brain_Cerebellum	1.11984	0.880162	0.880162	-2.05835	4.71236	1.32701	4.78761	2
ENSG00000151576.6	QTRTD1	4.94636e-06	5	5	8.04457e-05	Prostate	0.139558	Brain_Cerebellar_Hemisphere	1.44674	0.725846	0.725846	-3.94307	1.49467	-1.26874	2.62381	5
ENSG00000255931.1	RP11-286N22.10	4.97712e-06	1	1	4.97712e-06	Brain_Frontal_Cortex_BA9	4.97712e-06	Brain_Frontal_Cortex_BA9	1	1	1	-4.56575	-4.56575	-4.56575	NA	1
ENSG00000251539.1	SNX18P24	5.00577e-06	1	1	5.00577e-06	Testis	5.00577e-06	Testis	1	1	1	-4.56455	-4.56455	-4.56455	NA	1
ENSG00000114850.2	SSR3	5.12084e-06	12	11	5.56746e-06	Lung	0.837552	Esophagus_Mucosa	4.2174	0.0924551	0.149934	-4.54218	2.66773	-1.08988	1.91135	11
ENSG00000248098.6	BCKDHA	5.20092e-06	26	4	3.45224e-07	Lung	0.499352	Cells_EBV-transformed_lymphocytes	19.0469	0.00016258	0.685405	-5.09692	-0.67551	-3.55542	1.10165	4
ENSG00000254800.2	RP11-163O19.3	5.21226e-06	2	2	9.51097e-07	Brain_Cortex	0.105017	Brain_Putamen_basal_ganglia	1.22095	0.779053	0.779053	1.621	4.9015	3.26125	2.31966	2
ENSG00000163884.3	KLF15	5.24372e-06	3	3	6.73771e-07	Heart_Atrial_Appendage	0.438763	Prostate	1.03332	0.973783	0.973783	-4.96878	-0.774285	-2.32547	2.30065	3
ENSG00000268034.1	AC005795.1	5.2624e-06	5	5	0.000129891	Breast_Mammary_Tissue	0.222328	Brain_Frontal_Cortex_BA9	1.86084	0.440308	0.440308	-2.33393	3.82667	-0.207313	2.67882	5
ENSG00000140497.12	SCAMP2	5.30177e-06	14	9	7.58205e-07	Brain_Frontal_Cortex_BA9	0.573872	Skin_Sun_Exposed_Lower_leg	6.30723	0.0480769	0.26471	-4.94583	1.07118	-2.1046	1.43177	9
ENSG00000227766.1	HCG4P5	5.38381e-06	22	9	0.000457009	Pituitary	0.579878	Esophagus_Gastroesophageal_Junction	11.7289	0.0210514	0.403573	-1.57876	3.50477	1.4587	1.49503	9
ENSG00000233276.2	GPX1	5.39002e-06	17	7	9.17086e-09	Brain_Putamen_basal_ganglia	0.717623	Muscle_Skeletal	8.64092	0.00397685	0.327697	-0.361638	5.74539	3.68603	1.68384	7
ENSG00000243753.1	HLA-L	5.39266e-06	41	3	0.00068417	Colon_Transverse	0.992691	Minor_Salivary_Gland	30.1137	0.0140585	1.28277	-1.94904	3.39585	1.08536	1.28448	3
ENSG00000118900.10	UBN1	5.61682e-06	16	8	2.33017e-09	Breast_Mammary_Tissue	0.73426	Cells_Transformed_fibroblasts	9.5985	0.00718107	0.383697	-1.24681	5.97294	3.35498	2.27054	8
ENSG00000229801.1	RP11-353N4.1	5.62347e-06	3	3	0.00028	Heart_Atrial_Appendage	0.297309	Heart_Left_Ventricle	2.64947	0.104284	0.104284	1.04222	3.63313	2.03112	1.40005	3
ENSG00000251322.3	SHANK3	5.91721e-06	12	4	0.00155748	Lung	0.785624	Cells_Transformed_fibroblasts	9.82938	0.00477398	0.347495	-0.306791	3.16376	1.72115	1.04557	4
ENSG00000103740.5	ACSBG1	6.19659e-06	13	8	0.000231635	Liver	0.776961	Colon_Transverse	7.19039	0.0346022	0.241145	-3.68175	1.62926	-0.938345	1.18849	8
ENSG00000100417.7	PMM1	6.25541e-06	17	5	5.69692e-08	Esophagus_Muscularis	0.820935	Brain_Cerebellum	11.6537	0.0126396	0.519501	-5.42806	0.226343	-3.94182	1.63233	5
ENSG00000224312.1	MCCD1P2	6.3519e-06	1	1	6.3519e-06	Testis	6.3519e-06	Testis	1	1	1	4.51432	4.51432	4.51432	NA	1
ENSG00000078814.11	MYH7B	6.48352e-06	26	5	0.00048238	Adipose_Subcutaneous	0.968875	Colon_Sigmoid	18.4837	0.00577646	0.902768	-2.76411	3.49035	0.70533	1.40209	5
ENSG00000079462.3	PAFAH1B3	6.5993e-06	2	2	1.70269e-06	Spleen	0.478232	Uterus	1.05547	0.944534	0.944534	-0.709149	4.78585	2.03835	3.88555	2
ENSG00000141570.6	CBX8	6.6041e-06	17	7	6.43502e-08	Cells_EBV-transformed_lymphocytes	0.854695	Brain_Hypothalamus	12.2108	0.0054495	0.412643	0.183132	5.40627	4.03481	1.4845	7
ENSG00000259472.1	RP13-996F3.3	6.61433e-06	1	1	6.61433e-06	Esophagus_Mucosa	6.61433e-06	Esophagus_Mucosa	1	1	1	-4.50574	-4.50574	-4.50574	NA	1
ENSG00000096401.7	CDC5L	6.81046e-06	6	6	4.34605e-08	Heart_Left_Ventricle	0.959529	Esophagus_Mucosa	2.8481	0.16131	0.16131	-1.1922	5.47618	0.461785	2.49611	6
ENSG00000157322.12	CLEC18A	6.87231e-06	45	2	2.96591e-07	Colon_Sigmoid	0.8275	Adrenal_Gland	38.9052	0.000386269	2.9949	0.217909	5.1256	4.11525	0.856983	2
ENSG00000204536.9	CCHCR1	6.96781e-06	40	5	1.27074e-07	Heart_Left_Ventricle	0.712267	Esophagus_Mucosa	25.3749	0.00360343	0.946802	-5.28302	1.63731	-2.95219	1.32939	5
ENSG00000149806.6	FAU	7.09446e-06	5	5	6.56067e-07	Brain_Amygdala	0.519189	Stomach	2.61374	0.162162	0.162162	0.644597	4.97394	2.12978	1.88245	5
ENSG00000126804.9	ZBTB1	7.32827e-06	22	8	0.00241869	Adipose_Subcutaneous	0.849413	Vagina	13.5806	0.0236881	0.486089	-3.03333	2.78556	0.670618	1.25954	8
ENSG00000010256.6	UQCRC1	7.34945e-06	6	6	1.25028e-07	Artery_Coronary	0.85564	Brain_Cerebellum	1.7739	0.365574	0.365574	-2.02712	5.28599	0.883845	2.98231	6
ENSG00000228126.1	LINC00568	7.48642e-06	12	7	0.0003137	Colon_Transverse	0.854817	Brain_Cerebellum	8.14415	0.0307272	0.289041	-0.182976	3.60372	1.77734	1.21772	7
ENSG00000117362.8	APH1A	7.86567e-06	7	7	1.17406e-06	Muscle_Skeletal	0.902122	Thyroid	1.80522	0.433728	0.433728	-4.85997	2.86116	-0.237879	2.66385	7
ENSG00000125965.4	GDF5	7.95732e-06	10	7	3.10847e-05	Brain_Putamen_basal_ganglia	0.0793834	Heart_Atrial_Appendage	5.83167	0.0393953	0.218361	-2.48285	4.16537	2.45645	1.9616	7
ENSG00000262877.3	RP11-1055B8.4	7.98421e-06	45	3	1.6787e-07	Artery_Coronary	0.905154	Brain_Amygdala	32.6074	0.00715287	1.68985	-0.843067	5.2318	3.36403	1.2558	3
ENSG00000142186.12	SCYL1	8.12349e-06	4	4	0.000714502	Brain_Spinal_cord_cervical_c-1	0.0417514	Colon_Sigmoid	1.42994	0.536258	0.536258	-3.38395	2.9665	0.970929	2.93012	4
ENSG00000166478.5	ZNF143	8.2579e-06	27	4	1.04429e-07	Heart_Left_Ventricle	0.636123	Brain_Nucleus_accumbens_basal_ganglia	18.5128	0.00148457	0.782447	-5.31884	-0.473127	-2.75775	1.22157	4
ENSG00000073605.14	GSDMB	8.33731e-06	22	6	8.22014e-08	Stomach	0.919514	Brain_Cerebellum	12.6374	0.00400865	0.449719	-5.36223	3.65121	-2.57791	2.28153	6
ENSG00000155749.8	ALS2CR12	8.41852e-06	41	2	5.09426e-08	Skin_Sun_Exposed_Lower_leg	0.109934	Ovary	32.4229	0.00202214	2.21558	1.59849	5.44799	3.97224	0.880852	2
ENSG00000168386.14	FILIP1L	8.67151e-06	4	4	0.000104048	Cells_Transformed_fibroblasts	0.0239146	Whole_Blood	1.93495	0.315126	0.315126	-3.72647	3.88095	-1.1481	3.41412	4
ENSG00000074416.9	MGLL	8.75868e-06	9	9	0.00184951	Minor_Salivary_Gland	0.677088	Esophagus_Mucosa	2.4782	0.328002	0.328002	-3.11339	2.73798	0.211035	2.03389	9
ENSG00000064012.17	CASP8	8.88258e-06	31	4	1.73973e-08	Brain_Anterior_cingulate_cortex_BA24	0.560448	Uterus	22.0972	0.000277564	0.876164	-5.13942	5.63607	-1.61082	3.93629	4
ENSG00000157368.6	IL34	9.04993e-06	8	7	2.90323e-08	Skin_Sun_Exposed_Lower_leg	0.96433	Breast_Mammary_Tissue	4.12993	0.0838458	0.146101	-5.54717	3.12682	-0.428018	3.26643	7
ENSG00000109182.7	CWH43	9.05977e-06	6	6	8.34889e-08	Adipose_Subcutaneous	0.949731	Skin_Not_Sun_Exposed_Suprapubic	2.35922	0.202042	0.202042	-5.35942	3.58539	0.34116	3.42292	6
ENSG00000271581.1	XXbac-BPG248L24.12	9.17119e-06	34	7	7.33919e-09	Spleen	0.775775	Brain_Cortex	20.3239	0.017745	0.754603	-3.50285	5.78297	3.40907	2.2594	7
ENSG00000158865.8	SLC5A11	9.76638e-06	36	2	6.18802e-07	Uterus	0.762769	Brain_Spinal_cord_cervical_c-1	30.6652	0.000171526	2.10476	-0.568495	4.98525	4.13192	1.54598	2
ENSG00000197912.9	SPG7	9.8238e-06	4	3	6.1867e-06	Muscle_Skeletal	0.00523204	Brain_Amygdala	2.22941	0.0186069	0.785149	-2.94242	4.51991	2.14228	3.47184	3
ENSG00000165912.11	PACSIN3	1.02353e-05	18	6	2.12132e-10	Lung	0.788001	Colon_Sigmoid	11.6954	0.00361417	0.486563	-6.35229	1.45386	-3.63881	1.87987	6
ENSG00000204475.5	NCR3	1.04693e-05	4	4	0.00100512	Brain_Putamen_basal_ganglia	0.0121522	Testis	1.86497	0.138149	0.138149	-3.03202	3.28909	0.0887036	3.31947	4
ENSG00000142230.7	SAE1	1.04907e-05	9	8	0.000151022	Esophagus_Mucosa	0.995427	Artery_Tibial	4.42203	0.104004	0.272788	-1.48483	3.78938	1.35159	1.99698	8
ENSG00000072952.14	MRVI1	1.11235e-05	13	9	1.42632e-07	Brain_Anterior_cingulate_cortex_BA24	0.770504	Adrenal_Gland	6.18307	0.0398641	0.271296	-2.66739	5.26183	1.74858	2.81263	9
ENSG00000185909.10	KLHDC8B	1.14086e-05	13	6	1.34673e-08	Cells_EBV-transformed_lymphocytes	0.793901	Brain_Anterior_cingulate_cortex_BA24	8.30971	0.00567522	0.331643	0.261248	5.68003	4.20475	1.60115	6
ENSG00000103494.8	RPGRIP1L	1.15421e-05	7	4	3.85238e-07	Esophagus_Mucosa	0.0165138	Brain_Cerebellar_Hemisphere	5.36267	0.0897939	0.253357	2.39736	5.07611	3.99412	0.920538	4
ENSG00000183864.4	TOB2	1.18423e-05	5	5	3.1455e-05	Cells_Transformed_fibroblasts	0.698699	Esophagus_Gastroesophageal_Junction	1.7118	0.509559	0.509559	-1.29088	4.16267	1.38801	2.16526	5
ENSG00000134575.5	ACP2	1.2004e-05	22	6	0.00039491	Skin_Sun_Exposed_Lower_leg	0.781988	Cells_EBV-transformed_lymphocytes	14.6559	0.00336224	0.669347	-2.6817	3.54346	0.862418	1.65619	6
ENSG00000080644.11	CHRNA3	1.25102e-05	9	7	2.36107e-08	Colon_Sigmoid	0.332915	Small_Intestine_Terminal_Ileum	4.89867	0.0505769	0.222147	-0.968259	5.58322	1.83544	1.70116	7
ENSG00000234285.1	GAPDHP49	1.26303e-05	3	3	7.40008e-05	Skin_Sun_Exposed_Lower_leg	0.022153	Skin_Not_Sun_Exposed_Suprapubic	1.68531	0.314628	0.314628	2.28773	3.96304	3.19344	0.845905	3
ENSG00000176715.11	ACSF3	1.27598e-05	29	7	3.093e-05	Skin_Not_Sun_Exposed_Suprapubic	0.880207	Brain_Spinal_cord_cervical_c-1	15.0912	0.0102568	0.769612	-4.16651	3.44931	0.277012	1.77423	7
ENSG00000215771.2	LRRC37A14P	1.30845e-05	2	2	4.96733e-05	Testis	0.156346	Esophagus_Mucosa	1.74978	0.250217	0.250217	-4.05716	-1.41747	-2.73731	1.86654	2
ENSG00000143374.10	TARS2	1.31203e-05	17	7	8.43521e-09	Skin_Not_Sun_Exposed_Suprapubic	0.0208012	Heart_Left_Ventricle	10.4862	0.0309576	0.419121	2.31157	5.75952	4.00563	1.03072	7
ENSG00000244313.2	RP11-425L10.1	1.32589e-05	2	2	4.66741e-05	Esophagus_Mucosa	0.00117065	Uterus	1.21549	0.784506	0.784506	3.24594	4.07169	3.65881	0.583893	2
ENSG00000131069.15	ACSS2	1.33119e-05	14	7	0.0011942	Artery_Tibial	0.719435	Nerve_Tibial	8.33871	0.0151984	0.468507	-3.05578	3.24026	-0.497075	1.51514	7
ENSG00000197548.8	ATG7	1.35509e-05	25	8	0.000131086	Brain_Cerebellum	0.974127	Breast_Mammary_Tissue	14.845	0.00359395	0.573726	-3.82441	2.89027	-0.699539	1.76982	8
ENSG00000219435.3	TEX40	1.36625e-05	21	8	5.17681e-05	Brain_Caudate_basal_ganglia	0.770448	Brain_Frontal_Cortex_BA9	13.5638	0.00370366	0.482749	-4.0475	0.291789	-2.59442	1.31026	8
ENSG00000176095.7	IP6K1	1.36815e-05	9	7	5.80276e-07	Esophagus_Muscularis	0.571593	Pituitary	4.81673	0.0949279	0.230923	-2.46739	4.99767	2.5116	2.56324	7
ENSG00000237096.1	RP4-782G3.1	1.36877e-05	6	5	0.000140541	Brain_Frontal_Cortex_BA9	0.760463	Brain_Nucleus_accumbens_basal_ganglia	4.15911	0.125588	0.211574	-3.80721	-0.304873	-2.1169	1.44455	5
ENSG00000177352.9	CCDC71	1.39002e-05	13	4	1.1858e-08	Skin_Sun_Exposed_Lower_leg	0.0424475	Artery_Coronary	9.65522	0.00870851	0.394182	2.02911	5.70176	3.75781	1.01725	4
ENSG00000136636.8	KCTD3	1.39937e-05	4	4	0.000223827	Esophagus_Mucosa	0.969059	Testis	1.11043	0.800966	0.800966	-3.69048	0.488839	-1.65741	2.18775	4
ENSG00000261303.1	RP11-160C18.2	1.41271e-05	3	3	6.00439e-07	Muscle_Skeletal	0.543429	Testis	1.78751	0.192195	0.192195	0.607636	4.99108	3.26311	2.33428	3
ENSG00000157335.15	CLEC18C	1.4197e-05	14	5	3.35681e-08	Nerve_Tibial	0.301598	Brain_Cerebellum	9.80551	0.0153295	0.371389	-4.47834	5.52173	-1.89048	2.69957	5
ENSG00000268466.1	AL132989.1	1.45345e-05	7	6	2.76978e-06	Thyroid	0.730875	Brain_Anterior_cingulate_cortex_BA24	4.01367	0.0874581	0.237554	0.343962	4.68719	3.20297	1.51336	6
ENSG00000135547.4	HEY2	1.47109e-05	13	5	9.00293e-08	Thyroid	0.438367	Muscle_Skeletal	9.21801	0.0191803	0.308385	0.774953	5.34578	4.12148	1.12848	5
ENSG00000223959.4	AFG3L1P	1.55574e-05	7	6	0.0143791	Nerve_Tibial	0.387635	Artery_Tibial	4.77955	0.0483423	0.188606	-0.863914	2.44765	1.41643	1.14315	6
ENSG00000146263.7	MMS22L	1.56162e-05	23	5	9.89777e-05	Spleen	0.996303	Artery_Tibial	14.4297	0.0102933	0.602632	-3.89308	2.96775	-0.280624	1.48996	5
ENSG00000126821.7	SGPP1	1.56209e-05	2	2	3.33861e-06	Heart_Atrial_Appendage	0.0104156	Esophagus_Mucosa	1.40919	0.590815	0.590815	-4.64881	-2.56172	-3.60526	1.4758	2
ENSG00000196284.9	SUPT3H	1.57411e-05	32	8	2.91197e-05	Brain_Putamen_basal_ganglia	0.963995	Adipose_Subcutaneous	16.2753	0.00261685	0.55055	-4.18024	1.20112	-2.33193	1.36075	8
ENSG00000167074.10	TEF	1.5819e-05	8	7	1.5004e-05	Whole_Blood	0.660374	Pituitary	3.3312	0.0732197	0.245327	-0.580771	4.32863	1.81079	1.76621	7
ENSG00000184182.14	UBE2F	1.58434e-05	22	7	0.000308085	Thyroid	0.715731	Pancreas	13.4849	0.00392265	0.449937	-3.60841	0.899022	-1.90596	1.2446	7
ENSG00000204622.6	HLA-J	1.58683e-05	48	3	1.64996e-05	Skin_Not_Sun_Exposed_Suprapubic	0.662346	Thyroid	37.8221	0.00286384	1.69592	-0.830511	4.30765	2.66517	1.1426	3
ENSG00000159210.5	SNF8	1.60956e-05	22	7	0.00241287	Esophagus_Muscularis	0.695551	Nerve_Tibial	14.6836	0.0116114	0.585607	-3.03406	2.04808	-1.61902	1.08752	7
ENSG00000147697.4	GSDMC	1.61872e-05	13	9	3.70577e-06	Brain_Hypothalamus	0.876162	Muscle_Skeletal	6.54251	0.00261705	0.304777	-4.62724	1.25166	-0.411929	1.76904	9
ENSG00000186118.7	TEX38	1.6354e-05	4	4	0.00021285	Skin_Not_Sun_Exposed_Suprapubic	0.576535	Uterus	1.28524	0.776617	0.776617	-0.558453	3.70326	2.00823	1.8112	4
ENSG00000120370.8	GORAB	1.653e-05	31	5	0.00134054	Brain_Frontal_Cortex_BA9	0.97523	Adipose_Subcutaneous	21.5771	0.00239609	0.848022	-3.20716	1.53514	-1.40786	1.08388	5
ENSG00000271811.1	RP1-79C4.4	1.68165e-05	30	3	4.47171e-06	Brain_Spinal_cord_cervical_c-1	0.749115	Brain_Putamen_basal_ganglia	23.6564	0.00502528	0.9203	-4.58816	-0.319807	-2.98489	0.988279	3
ENSG00000169291.5	SHE	1.75564e-05	3	3	7.19605e-05	Esophagus_Mucosa	0.451378	Testis	1.36929	0.635282	0.635282	-3.96971	2.29703	-0.306519	3.26499	3
ENSG00000184584.8	TMEM173	1.78881e-05	16	4	2.22579e-05	Skin_Not_Sun_Exposed_Suprapubic	0.916612	Adrenal_Gland	13.4118	3.98954e-05	0.453632	-4.24095	0.104702	-3.39625	1.07054	4
ENSG00000204520.8	MICA	1.79669e-05	48	2	1.10781e-05	Vagina	0.753621	Brain_Substantia_nigra	40.8242	0.000292072	2.05295	-4.39498	4.26691	-2.23832	1.50572	2
ENSG00000105341.14	ATP5SL	1.81764e-05	17	8	3.0924e-07	Brain_Frontal_Cortex_BA9	0.9662	Esophagus_Mucosa	9.23801	0.00612906	0.322179	-5.11773	4.15117	-2.61843	2.31132	8
ENSG00000227379.2	PPIAP2	1.82299e-05	1	1	1.82299e-05	Nerve_Tibial	1.82299e-05	Nerve_Tibial	1	1	1	4.28554	4.28554	4.28554	NA	1
ENSG00000204544.5	MUC21	1.83836e-05	5	5	8.03731e-05	Lung	0.188347	Small_Intestine_Terminal_Ileum	2.08358	0.232057	0.232057	-3.94328	-1.31549	-2.80185	1.08125	5
ENSG00000167077.8	MEI1	1.84307e-05	28	3	1.8193e-07	Lung	0.116551	Brain_Cortex	23.1532	0.00111634	0.858398	1.56942	5.21691	4.46058	0.897336	3
ENSG00000163131.6	CTSS	1.84346e-05	38	4	0.000908871	Artery_Coronary	0.975477	Vagina	27.6747	0.00300795	1.04147	-3.31731	2.85747	-1.02842	1.16666	4
ENSG00000213722.4	DDAH2	1.84699e-05	13	7	0.00163215	Brain_Hippocampus	0.983672	Cells_Transformed_fibroblasts	7.35835	0.0397167	0.310118	-1.27964	3.1501	0.612303	1.40773	7
ENSG00000136381.8	IREB2	1.9102e-05	6	5	5.05238e-05	Skin_Sun_Exposed_Lower_leg	0.723476	Prostate	2.67084	0.0552571	0.116555	-1.56249	4.05319	1.84815	2.32617	5
ENSG00000136267.9	DGKB	1.9427e-05	10	10	5.23813e-07	Cells_Transformed_fibroblasts	0.69676	Brain_Cerebellum	2.53187	0.167305	0.167305	-5.01738	2.62495	0.181667	2.20729	10
ENSG00000008196.8	TFAP2B	1.94816e-05	6	5	1.86485e-06	Lung	0.820532	Testis	2.27547	0.0703725	0.174371	-4.76754	1.19223	-1.66064	2.71867	5
ENSG00000139679.11	LPAR6	2.01251e-05	3	3	0.000186411	Adipose_Subcutaneous	0.601938	Testis	1.48276	0.583504	0.583504	-2.50519	3.73675	0.584394	3.12145	3
ENSG00000111186.8	WNT5B	2.04606e-05	10	10	2.96731e-08	Whole_Blood	0.849458	Adipose_Subcutaneous	2.06303	0.234574	0.234574	-1.21432	5.54335	0.654654	2.02992	10
ENSG00000118194.14	TNNT2	2.08434e-05	2	2	3.9377e-06	Brain_Frontal_Cortex_BA9	0.191523	Esophagus_Mucosa	1.38538	0.614615	0.614615	-4.61464	-1.30609	-2.96037	2.3395	2
ENSG00000181827.10	RFX7	2.1003e-05	25	4	1.71299e-06	Esophagus_Mucosa	0.105783	Artery_Coronary	19.3905	0.00279227	0.819818	-4.78463	-1.61744	-3.83617	0.90321	4
ENSG00000109171.10	SLAIN2	2.11044e-05	10	10	2.97489e-06	Artery_Coronary	0.399419	Brain_Frontal_Cortex_BA9	3.4635	0.130837	0.130837	-4.67255	1.44405	-2.22058	1.69281	10
ENSG00000163611.7	SPICE1	2.11675e-05	7	7	1.74309e-07	Colon_Sigmoid	0.969318	Lung	2.90228	0.230397	0.230397	-5.22484	1.47836	-0.119972	2.37052	7
ENSG00000079215.9	SLC1A3	2.16451e-05	5	5	0.000187939	Skin_Not_Sun_Exposed_Suprapubic	0.771317	Thyroid	2.67963	0.127379	0.127379	-3.7347	3.33048	-0.853006	2.74494	5
ENSG00000166452.7	AKIP1	2.20439e-05	21	7	0.000301683	Brain_Cortex	0.88531	Esophagus_Mucosa	12.9956	0.0194723	0.437096	-3.61385	1.30417	-0.751851	1.26946	7
ENSG00000089597.12	GANAB	2.2351e-05	25	6	1.68868e-05	Heart_Atrial_Appendage	0.961012	Pituitary	16.9551	0.0060515	0.621518	-2.59255	4.30252	1.41278	1.31341	6
ENSG00000172543.3	CTSW	2.25015e-05	35	1	2.76953e-06	Minor_Salivary_Gland	0.17394	Cells_Transformed_fibroblasts	32.2954	2.78068e-09	32.2954	-4.68721	-1.35965	-4.0477	0.597719	1
ENSG00000198160.10	MIER1	2.26782e-05	19	4	2.03888e-06	Thyroid	0.0102549	Whole_Blood	14.3586	0.00895579	0.579077	2.56711	4.74953	3.87368	0.724123	4
ENSG00000100413.12	POLR3H	2.2999e-05	25	8	2.73572e-07	Brain_Hippocampus	0.664269	Artery_Coronary	11.6106	0.000703171	0.425899	-3.55746	5.1408	1.27837	2.63687	8
ENSG00000143630.5	HCN3	2.35435e-05	9	9	1.67247e-05	Thyroid	0.6203	Prostate	3.30591	0.126743	0.126743	-1.39479	4.30465	1.64774	1.68652	9
ENSG00000100567.8	PSMA3	2.37463e-05	2	2	6.01412e-06	Artery_Aorta	0.062501	Brain_Putamen_basal_ganglia	1.21717	0.782835	0.782835	-4.52589	-1.86272	-3.19431	1.88314	2
ENSG00000132170.15	PPARG	2.37558e-05	8	8	1.28152e-07	Cells_EBV-transformed_lymphocytes	0.545293	Brain_Cerebellar_Hemisphere	2.23981	0.15598	0.15598	-5.28147	0.796783	-1.43162	2.23129	8
ENSG00000143537.9	ADAM15	2.42999e-05	15	11	0.00105519	Brain_Putamen_basal_ganglia	0.925183	Brain_Hippocampus	6.85328	0.0430987	0.245941	-3.27538	2.89878	0.291045	1.77113	11
ENSG00000233892.1	PAIP1P1	2.57192e-05	8	8	0.000742428	Skin_Not_Sun_Exposed_Suprapubic	0.804069	Cells_Transformed_fibroblasts	3.31986	0.137685	0.137685	-2.77331	3.37341	-0.110369	2.10105	8
ENSG00000227403.1	AC009299.3	2.57645e-05	24	3	5.20975e-05	Whole_Blood	0.578046	Artery_Coronary	20.0881	0.000992049	0.739925	-4.04601	0.556241	-2.79146	1.10028	3
ENSG00000174485.10	DENND4A	2.64849e-05	6	5	1.94443e-06	Spleen	0.888967	Testis	3.48401	0.0862355	0.183037	-2.02512	4.75912	1.65786	2.32234	5
ENSG00000142546.9	NOSIP	2.65967e-05	5	5	1.01375e-05	Esophagus_Mucosa	0.541235	Brain_Cerebellar_Hemisphere	2.19964	0.200905	0.200905	-4.41422	3.49763	-0.99933	3.11562	5
ENSG00000078114.14	NEBL	2.68517e-05	3	3	1.29435e-06	Whole_Blood	0.880628	Skin_Sun_Exposed_Lower_leg	1.05389	0.928532	0.928532	-4.84062	0.541571	-1.38296	3.00081	3
ENSG00000204296.7	C6orf10	2.72454e-05	1	1	2.72454e-05	Testis	2.72454e-05	Testis	1	1	1	4.19535	4.19535	4.19535	NA	1
ENSG00000001630.11	CYP51A1	2.74629e-05	3	3	1.20245e-06	Muscle_Skeletal	0.559753	Minor_Salivary_Gland	1.71555	0.298475	0.298475	0.583208	4.85523	2.82898	2.14446	3
ENSG00000153814.7	JAZF1	2.79754e-05	12	9	2.11043e-08	Muscle_Skeletal	0.960236	Whole_Blood	6.6585	0.0296126	0.268489	-5.6027	2.8988	-3.03134	2.75381	9
ENSG00000234745.5	HLA-B	2.84542e-05	33	8	1.86086e-05	Testis	0.920738	Heart_Atrial_Appendage	18.0079	0.0183954	0.63843	-4.28096	3.97984	1.3241	1.80964	8
ENSG00000189120.3	SP6	2.85334e-05	12	11	0.000946786	Colon_Sigmoid	0.787185	Small_Intestine_Terminal_Ileum	4.02273	0.110246	0.15096	-3.30588	3.19042	-0.42684	2.06662	11
ENSG00000237513.1	RP11-325F22.2	2.86733e-05	11	10	1.33195e-07	Lung	0.430708	Colon_Sigmoid	4.47548	0.107211	0.214048	-5.2744	-0.787981	-3.1952	1.71268	10
ENSG00000197622.8	CDC42SE1	2.88695e-05	12	8	1.10405e-05	Adipose_Subcutaneous	0.424896	Spleen	6.68129	0.00884	0.246447	-4.39572	-0.797956	-2.94562	1.30586	8
ENSG00000172803.13	SNX32	2.90002e-05	47	1	4.00884e-07	Muscle_Skeletal	0.0636721	Liver	42.0163	0.000108311	42.0163	1.85447	5.06854	3.93553	0.536681	1
ENSG00000143401.10	ANP32E	2.97211e-05	2	2	5.02676e-06	Thyroid	0.730965	Brain_Cerebellum	1.0442	0.9558	0.9558	-0.343843	4.56367	2.10991	3.47013	2
ENSG00000260469.1	RP11-8P11.3	2.97818e-05	4	4	6.25421e-05	Testis	0.477287	Esophagus_Mucosa	1.90884	0.378094	0.378094	-2.56427	4.00301	0.427562	2.78915	4
ENSG00000125538.7	IL1B	3.00114e-05	6	6	2.98463e-05	Cells_Transformed_fibroblasts	0.547257	Brain_Cerebellar_Hemisphere	2.25866	0.154918	0.154918	-2.52629	4.17464	0.409233	2.47313	6
ENSG00000214546.3	AC087491.2	3.17987e-05	2	2	5.69433e-06	Skin_Not_Sun_Exposed_Suprapubic	0.739298	Colon_Sigmoid	1.00423	0.995774	0.995774	0.332782	4.53743	2.43511	2.97314	2
ENSG00000115355.11	CCDC88A	3.23183e-05	10	9	1.96731e-05	Spleen	0.97594	Brain_Substantia_nigra	3.57131	0.0800703	0.185033	-4.26857	4.20583	0.76798	2.8719	9
ENSG00000204387.8	C6orf48	3.26261e-05	17	10	0.00122895	Brain_Anterior_cingulate_cortex_BA24	0.907415	Adrenal_Gland	9.12687	0.0155754	0.308599	-3.23208	3.05767	-0.593271	1.54269	10
ENSG00000108439.5	PNPO	3.31809e-05	30	6	0.00532383	Skin_Sun_Exposed_Lower_leg	0.957064	Artery_Tibial	20.05	0.00917511	0.766104	-1.70989	2.78676	0.876119	1.17336	6
ENSG00000163803.8	PLB1	3.34979e-05	15	10	0.000190498	Skin_Not_Sun_Exposed_Suprapubic	0.976873	Brain_Frontal_Cortex_BA9	6.66066	0.00938025	0.283153	-3.73129	2.13708	-1.34527	1.71849	10
ENSG00000225099.1	ATP6V1E1P1	3.35413e-05	1	1	3.35413e-05	Brain_Cerebellum	3.35413e-05	Brain_Cerebellum	1	1	1	4.14799	4.14799	4.14799	NA	1
ENSG00000227515.3	C1DP4	3.36151e-05	1	1	3.36151e-05	Brain_Cerebellar_Hemisphere	3.36151e-05	Brain_Cerebellar_Hemisphere	1	1	1	-4.14748	-4.14748	-4.14748	NA	1
ENSG00000126001.11	CEP250	3.42849e-05	16	3	2.99789e-07	Brain_Hippocampus	0.0452065	Whole_Blood	13.3587	4.62589e-06	0.718678	-5.12358	-2.00273	-3.23812	0.681709	3
ENSG00000272667.1	RP11-395A13.2	3.49084e-05	6	6	0.000346574	Muscle_Skeletal	0.918513	Esophagus_Muscularis	2.66453	0.253812	0.253812	-3.57774	2.48273	-0.832089	2.24724	6
ENSG00000261143.1	RP11-114H24.5	3.49331e-05	20	10	5.022e-06	Cells_Transformed_fibroblasts	0.301447	Nerve_Tibial	9.57285	0.0473151	0.335866	-4.56387	1.43916	-2.34336	1.33343	10
ENSG00000183644.9	C11orf88	3.55357e-05	3	3	0.000125918	Colon_Transverse	0.00605487	Brain_Spinal_cord_cervical_c-1	1.53189	0.512822	0.512822	-3.83431	2.74479	-1.53615	3.71076	3
ENSG00000173421.12	CCDC36	3.58009e-05	25	5	7.61428e-07	Pituitary	0.905093	Cells_Transformed_fibroblasts	18.1039	0.00195472	0.795302	-4.945	0.178229	-3.28567	1.32725	5
ENSG00000108423.10	TUBD1	3.60175e-05	3	3	0.00249466	Artery_Tibial	0.273838	Cells_Transformed_fibroblasts	1.71222	0.470466	0.470466	-1.74944	3.02399	0.789604	2.40126	3
ENSG00000204385.6	SLC44A4	3.67603e-05	6	6	0.00116527	Thyroid	0.863486	Artery_Tibial	1.6993	0.523631	0.523631	-3.24725	3.02569	0.402245	2.44805	6
ENSG00000041357.11	PSMA4	3.69058e-05	21	7	2.09347e-07	Whole_Blood	0.901264	Muscle_Skeletal	13.5672	0.00670292	0.465466	-5.19084	0.124065	-2.49893	1.26921	7
ENSG00000118298.6	CA14	3.72658e-05	4	4	2.64343e-06	Heart_Atrial_Appendage	0.841254	Brain_Nucleus_accumbens_basal_ganglia	1.45723	0.63122	0.63122	-0.20029	4.69674	1.89821	2.17101	4
ENSG00000255185.1	PDXDC2P	3.74546e-05	3	3	2.4421e-05	Testis	0.0955438	Adipose_Subcutaneous	1.4958	0.472836	0.472836	-4.22009	1.66685	-1.92206	3.14862	3
ENSG00000204642.9	HLA-F	3.75018e-05	28	7	0.00069893	Brain_Nucleus_accumbens_basal_ganglia	0.94523	Adipose_Subcutaneous	15.4465	0.00335155	0.542297	-3.39	2.26281	-1.19805	1.27191	7
ENSG00000204580.7	DDR1	3.86897e-05	13	11	0.000315902	Artery_Tibial	0.870168	Brain_Substantia_nigra	3.96147	0.0727403	0.16848	-2.60716	3.6019	-0.0511538	1.72213	11
ENSG00000253193.4	FCGR1C	3.89348e-05	8	8	0.00011	Thyroid	0.561585	Brain_Spinal_cord_cervical_c-1	3.29042	0.161473	0.161473	-1.22565	3.8674	0.781277	1.76874	8
ENSG00000131771.9	PPP1R1B	3.91743e-05	4	3	1.77435e-05	Heart_Atrial_Appendage	0.0346589	Esophagus_Mucosa	3.52539	0.0459316	0.146451	-4.29154	3.89845	1.29078	3.79795	3
ENSG00000159208.11	C1orf51	3.91929e-05	1	1	3.91929e-05	Cells_Transformed_fibroblasts	3.91929e-05	Cells_Transformed_fibroblasts	1	1	1	-4.11219	-4.11219	-4.11219	NA	1
ENSG00000115310.13	RTN4	3.95006e-05	23	12	5.07747e-06	Pancreas	0.961783	Artery_Aorta	8.57695	0.0101854	0.322081	-0.275926	4.56156	1.59222	1.19565	12
ENSG00000233430.2	RP11-403I13.9	3.97152e-05	10	8	0.000940707	Testis	0.832432	Brain_Substantia_nigra	5.24623	0.0238353	0.248872	-2.71198	3.30768	0.169583	1.87842	8
ENSG00000125971.12	DYNLRB1	3.98339e-05	2	2	6.81468e-06	Cells_Transformed_fibroblasts	0.546276	Artery_Coronary	1.1627	0.837296	0.837296	-4.4994	0.603349	-1.94802	3.60819	2
ENSG00000271912.1	RP11-661A12.14	4.06333e-05	26	7	3.297e-06	Small_Intestine_Terminal_Ileum	0.909194	Skin_Sun_Exposed_Lower_leg	16.1291	0.00552977	0.674418	-4.65139	1.62567	-1.05904	1.23335	7
ENSG00000168395.10	ING5	4.11746e-05	27	4	3.22551e-05	Thyroid	0.911872	Esophagus_Gastroesophageal_Junction	19.8015	0.00124278	0.704913	-2.99989	4.15693	2.52868	1.45882	4
ENSG00000225851.1	HLA-S	4.3189e-05	31	2	3.32959e-07	Spleen	0.0539987	Adrenal_Gland	24.5708	0.0100398	0.902684	1.92685	5.10377	3.65359	0.800909	2
ENSG00000163082.9	SGPP2	4.3294e-05	4	4	0.00104386	Esophagus_Gastroesophageal_Junction	0.137805	Brain_Hypothalamus	1.47249	0.481815	0.481815	-3.27843	2.76318	0.10728	2.96853	4
ENSG00000233916.1	ZDHHC20P1	4.36502e-05	13	9	1.32147e-05	Colon_Sigmoid	0.530209	Adipose_Visceral_Omentum	6.1507	0.0405432	0.210203	-1.99077	4.35652	2.12192	1.96482	9
ENSG00000163357.6	DCST1	4.41491e-05	3	3	5.40916e-06	Brain_Cerebellar_Hemisphere	0.743942	Testis	1.97659	0.246447	0.246447	-4.54826	-0.326637	-2.2494	2.13579	3
ENSG00000166246.9	C16orf71	4.43408e-05	6	6	0.000272732	Testis	0.732502	Nerve_Tibial	1.49539	0.606198	0.606198	-3.63991	0.341799	-1.48373	1.36501	6
ENSG00000117971.7	CHRNB4	4.43648e-05	2	2	4.17479e-05	Esophagus_Mucosa	0.000655676	Testis	1.43508	0.564915	0.564915	-4.09759	-3.40747	-3.75253	0.487985	2
ENSG00000213578.4	CPLX3	4.44539e-05	5	5	0.000150253	Colon_Sigmoid	0.574719	Testis	1.45515	0.7158	0.7158	-1.99259	3.79065	0.762001	2.59367	5
ENSG00000229068.1	TMPOP1	4.49101e-05	1	1	4.49101e-05	Testis	4.49101e-05	Testis	1	1	1	4.08065	4.08065	4.08065	NA	1
ENSG00000119596.13	YLPM1	4.53084e-05	5	5	3.50151e-05	Nerve_Tibial	0.213291	Heart_Atrial_Appendage	1.95861	0.323831	0.323831	1.24457	4.13813	2.62499	1.06389	5
ENSG00000169918.5	OTUD7A	4.60176e-05	9	8	0.000401024	Brain_Spinal_cord_cervical_c-1	0.704291	Stomach	3.38906	0.0400184	0.176019	-2.67395	3.53941	1.3755	1.9414	8
ENSG00000241370.1	RPP21	4.61417e-05	9	9	0.00913228	Colon_Sigmoid	0.287745	Muscle_Skeletal	2.54538	0.259332	0.259332	-2.60706	2.49435	0.0491468	1.95708	9
ENSG00000204687.3	MAS1L	4.72857e-05	2	2	5.16429e-05	Heart_Atrial_Appendage	0.0484599	Heart_Left_Ventricle	1.02335	0.97665	0.97665	1.97331	4.04806	3.01069	1.46707	2
ENSG00000181378.9	CCDC108	4.75131e-05	3	3	2.40164e-06	Testis	0.0288047	Brain_Hypothalamus	2.09237	0.139762	0.139762	2.18615	4.71631	3.56042	1.27914	3
ENSG00000154252.11	GAL3ST2	4.81181e-05	29	4	0.00014238	Adipose_Subcutaneous	0.583793	Brain_Hippocampus	21.872	0.000371781	0.756303	-3.804	1.93905	-1.6896	1.08231	4
ENSG00000140598.9	EFTUD1	5.01044e-05	18	11	1.52544e-06	Esophagus_Mucosa	0.586013	Skin_Sun_Exposed_Lower_leg	9.1287	0.0115181	0.306921	-0.544622	4.80787	3.17519	1.4092	11
ENSG00000158805.7	ZNF276	5.01572e-05	16	9	0.00105833	Skin_Not_Sun_Exposed_Suprapubic	0.928127	Nerve_Tibial	8.10588	0.043968	0.300191	-3.27454	3.0526	0.0446967	1.88413	9
ENSG00000204978.2	C19orf69	5.05177e-05	9	6	1.59235e-07	Nerve_Tibial	0.810004	Brain_Cortex	6.52215	0.0138542	0.235744	-5.24155	-0.240421	-4.02386	1.52777	6
ENSG00000137331.11	IER3	5.0532e-05	10	9	0.000124225	Esophagus_Mucosa	0.760496	Brain_Putamen_basal_ganglia	3.56971	0.106539	0.132054	-3.83763	2.67651	-0.934641	2.03166	9
ENSG00000204388.5	HSPA1B	5.13863e-05	5	5	2.72163e-05	Artery_Tibial	0.0095796	Stomach	2.28708	0.420911	0.420911	-4.19559	3.3698	-1.97234	3.0495	5
ENSG00000163354.10	DCST2	5.21233e-05	22	5	1.63091e-05	Brain_Nucleus_accumbens_basal_ganglia	0.577453	Nerve_Tibial	15.2424	0.0132341	0.665563	-4.31022	-0.55711	-2.65141	1.03172	5
ENSG00000204356.7	NELFE	5.2633e-05	16	7	0.0211039	Brain_Hypothalamus	0.49028	Cells_Transformed_fibroblasts	9.78449	0.039147	0.356168	-2.30612	2.13461	-0.491031	1.55319	7
ENSG00000109805.5	NCAPG	5.2635e-05	6	6	0.00230972	Testis	0.701351	Thyroid	1.54302	0.593477	0.593477	-2.58807	3.04722	0.413619	2.04078	6
ENSG00000144233.5	AMMECR1L	5.27769e-05	5	5	0.00261402	Muscle_Skeletal	0.228513	Nerve_Tibial	2.17235	0.12085	0.12085	-3.00982	2.21924	-0.248016	2.51847	5
ENSG00000213390.6	ARHGAP19	5.30227e-05	16	5	3.11087e-05	Spleen	0.339952	Colon_Transverse	9.95863	0.00593414	0.366224	-4.16519	0.95426	-1.94436	1.17816	5
ENSG00000186951.12	PPARA	5.3083e-05	5	3	1.3248e-06	Esophagus_Mucosa	0.472578	Artery_Tibial	3.3252	0.0123519	0.644805	0.71829	4.836	3.37868	1.8509	3
ENSG00000267302.1	RP11-178C3.2	5.32191e-05	23	5	0.000718254	Skin_Not_Sun_Exposed_Suprapubic	0.880959	Brain_Cerebellar_Hemisphere	13.9602	0.000272817	0.546789	-3.38251	2.37648	-1.10988	1.71656	5
ENSG00000178252.13	WDR6	5.38825e-05	39	2	1.16672e-06	Brain_Amygdala	0.759196	Thyroid	33.211	0.000384146	1.75583	0.306537	4.86121	2.83323	0.875528	2
ENSG00000170312.11	CDK1	5.43307e-05	3	3	0.000302613	Skin_Sun_Exposed_Lower_leg	0.0578547	Thyroid	1.3279	0.726174	0.726174	-3.61305	1.94657	0.0767698	3.19558	3
ENSG00000253230.2	LINC00599	5.44069e-05	1	1	5.44069e-05	Testis	5.44069e-05	Testis	1	1	1	4.03584	4.03584	4.03584	NA	1
ENSG00000204574.8	ABCF1	5.48681e-05	21	6	0.0174449	Artery_Aorta	0.977935	Stomach	13.8199	0.0131131	0.628593	-1.59491	2.3772	0.0864709	1.18267	6
ENSG00000236111.4	RP11-630I5.1	5.62118e-05	1	1	5.62118e-05	Cells_Transformed_fibroblasts	5.62118e-05	Cells_Transformed_fibroblasts	1	1	1	-4.02817	-4.02817	-4.02817	NA	1
ENSG00000166503.4	HDGFRP3	5.63759e-05	7	5	1.34583e-05	Esophagus_Mucosa	0.732219	Cells_Transformed_fibroblasts	4.52109	0.0158933	0.166727	-3.43575	4.35252	0.327387	3.26835	5
ENSG00000167992.8	VWCE	5.64722e-05	6	6	0.000114214	Adipose_Subcutaneous	0.84791	Thyroid	2.29506	0.272529	0.272529	0.191786	3.85822	1.49638	1.3318	6
ENSG00000228078.1	HLA-U	5.6646e-05	42	6	3.5501e-05	Brain_Spinal_cord_cervical_c-1	0.975498	Heart_Atrial_Appendage	27.4036	0.00813156	0.915559	-3.68009	4.13496	0.558824	1.44419	6
ENSG00000123810.3	B9D2	5.70065e-05	6	5	6.89904e-07	Nerve_Tibial	0.0047846	Skin_Not_Sun_Exposed_Suprapubic	3.90015	0.0418977	0.216858	2.82119	4.96418	3.81766	0.95723	5
ENSG00000264198.1	RP11-94L15.2	5.7285e-05	4	4	8.53984e-06	Whole_Blood	0.631499	Artery_Tibial	2.12307	0.192014	0.192014	-0.479619	4.45118	2.82848	2.26835	4
ENSG00000140995.12	DEF8	5.81432e-05	26	10	3.42871e-05	Adipose_Subcutaneous	0.983003	Artery_Aorta	13.1183	0.0365818	0.51115	-4.14295	3.37242	-0.529627	1.55149	10
ENSG00000270361.1	RP11-307C12.13	5.84179e-05	1	1	5.84179e-05	Muscle_Skeletal	5.84179e-05	Muscle_Skeletal	1	1	1	-4.01911	-4.01911	-4.01911	NA	1
ENSG00000178752.11	FAM132B	5.8433e-05	10	9	0.00513165	Brain_Cerebellar_Hemisphere	0.841394	Skin_Sun_Exposed_Lower_leg	3.96873	0.0761441	0.15278	-2.67621	2.79865	0.443907	1.82622	9
ENSG00000155755.14	TMEM237	5.87891e-05	8	8	1.59386e-05	Whole_Blood	0.589839	Skin_Sun_Exposed_Lower_leg	3.00685	0.15103	0.15103	-2.72299	4.3153	-0.3724	2.47702	8
ENSG00000008735.10	MAPK8IP2	5.94505e-05	14	13	1.03568e-06	Brain_Putamen_basal_ganglia	0.960486	Skin_Not_Sun_Exposed_Suprapubic	5.07751	0.0897241	0.18386	-4.88474	2.68226	0.747992	1.93076	13
ENSG00000185728.12	YTHDF3	6.02825e-05	5	5	0.000138665	Whole_Blood	0.964759	Heart_Left_Ventricle	1.70592	0.448479	0.448479	-3.81054	2.7143	-0.247647	3.01165	5
ENSG00000204104.7	TRAF3IP1	6.0426e-05	18	10	0.00371847	Artery_Aorta	0.930487	Pituitary	8.97057	0.0383433	0.30099	-2.86229	2.90111	-0.0141583	1.7658	10
ENSG00000242372.2	EIF6	6.06056e-05	19	7	0.00030581	Brain_Cerebellum	0.593773	Thyroid	10.8196	0.00119979	0.415915	-3.61033	2.84839	1.10328	1.92977	7
ENSG00000240520.1	UOX	6.08247e-05	2	2	0.00131784	Brain_Amygdala	0.0719785	Thyroid	1.32719	0.672809	0.672809	1.79925	3.21207	2.50566	0.999009	2
ENSG00000172732.7	MUS81	6.08745e-05	7	7	8.75313e-05	Artery_Aorta	0.997666	Heart_Atrial_Appendage	2.90888	0.22427	0.22427	-3.92278	1.02647	-1.48326	1.94349	7
ENSG00000147613.3	PSKH2	6.2212e-05	1	1	6.2212e-05	Testis	6.2212e-05	Testis	1	1	1	-4.00426	-4.00426	-4.00426	NA	1
ENSG00000213055.3	AC064852.5	6.31572e-05	1	1	6.31572e-05	Testis	6.31572e-05	Testis	1	1	1	-4.00069	-4.00069	-4.00069	NA	1
ENSG00000167914.6	GSDMA	6.31612e-05	27	2	1.45511e-06	Muscle_Skeletal	0.686146	Whole_Blood	21.9925	0.000832624	1.5418	-2.25345	4.8173	3.49465	1.62362	2
ENSG00000269783.1	GOLGA7B	6.32298e-05	11	10	0.0186103	Thyroid	0.643764	Brain_Spinal_cord_cervical_c-1	3.4415	0.069654	0.233595	-2.35325	2.25099	0.670796	1.4054	10
ENSG00000217128.7	FNIP1	6.43236e-05	1	1	6.43236e-05	Esophagus_Muscularis	6.43236e-05	Esophagus_Muscularis	1	1	1	-3.99636	-3.99636	-3.99636	NA	1
ENSG00000104870.8	FCGRT	6.50999e-05	17	5	1.38847e-07	Esophagus_Muscularis	0.0332273	Whole_Blood	12.4992	0.010684	0.450568	2.12933	5.26677	3.83069	0.96174	5
ENSG00000117448.9	AKR1A1	6.54271e-05	4	4	4.90833e-05	Brain_Cerebellar_Hemisphere	0.019	Skin_Sun_Exposed_Lower_leg	2.08356	0.245466	0.245466	-2.34553	4.05995	2.24072	3.06507	4
ENSG00000260266.1	CTD-2311M21.2	6.6615e-05	5	5	0.00595972	Thyroid	0.430199	Adipose_Subcutaneous	1.9748	0.355369	0.355369	-2.07699	2.74999	-0.684262	1.97831	5
ENSG00000100376.7	FAM118A	6.68799e-05	48	1	8.57624e-06	Brain_Cerebellum	0.0165428	Brain_Frontal_Cortex_BA9	45.7742	0.000122925	45.7742	-4.45027	-2.39672	-3.88938	0.32614	1
ENSG00000168004.5	HRASLS5	6.70979e-05	8	8	0.00583186	Testis	0.772212	Pancreas	2.43113	0.193023	0.193023	-2.75709	2.728	0.330234	1.88716	8
ENSG00000172482.4	AGXT	6.71857e-05	4	4	0.0916097	Colon_Transverse	0.127067	Breast_Mammary_Tissue	2.89264	0.198886	0.198886	-1.68697	1.66409	0.776521	1.6433	4
ENSG00000186075.8	ZPBP2	6.74995e-05	2	2	1.19687e-05	Testis	0.00291552	Spleen	1.64562	0.354381	0.354381	-4.37816	2.97651	-0.700825	5.20053	2
ENSG00000175213.2	ZNF408	6.77916e-05	10	8	7.20815e-05	Liver	0.837892	Lung	5.80671	0.0231887	0.211733	-0.897546	3.96931	0.952893	1.67605	8
ENSG00000158321.11	AUTS2	6.79001e-05	12	7	0.000978073	Cells_Transformed_fibroblasts	0.659278	Spleen	6.66586	0.0181379	0.483678	-3.29676	1.66705	0.023078	1.72114	7
ENSG00000133318.9	RTN3	6.88332e-05	5	4	1.70482e-06	Cells_Transformed_fibroblasts	0.0200884	Whole_Blood	3.74735	0.065453	0.131161	-4.78559	-2.32469	-3.34871	0.892144	4
ENSG00000160679.8	CHTOP	6.89496e-05	12	4	1.70783e-05	Esophagus_Muscularis	0.196007	Pituitary	7.96793	0.0103174	0.513348	-4.30002	3.60544	-1.54107	2.93849	4
ENSG00000156603.10	MED19	6.95307e-05	30	5	3.58207e-05	Stomach	0.902682	Adrenal_Gland	17.8546	0.0145617	0.731685	-0.988796	4.1329	2.28894	1.51284	5
ENSG00000160959.3	LRRC14	7.04564e-05	7	6	4.15826e-05	Muscle_Skeletal	0.942019	Artery_Tibial	4.19303	0.115967	0.147476	-4.09851	2.18826	-2.0283	2.27574	6
ENSG00000145247.7	OCIAD2	7.08111e-05	5	5	0.000214966	Brain_Cerebellum	0.0535743	Nerve_Tibial	2.3517	0.233608	0.233608	-3.66285	3.70075	-1.38393	2.91495	5
ENSG00000114302.11	PRKAR2A	7.08218e-05	5	5	3.66417e-06	Breast_Mammary_Tissue	0.604329	Artery_Aorta	2.58695	0.122465	0.122465	0.518185	4.62957	3.06066	1.77302	5
ENSG00000203817.5	FAM72C	7.09681e-05	3	3	0.00062455	Thyroid	0.0429742	Skin_Not_Sun_Exposed_Suprapubic	1.23617	0.76473	0.76473	-2.80786	3.42072	-0.470367	3.3925	3
ENSG00000160685.9	ZBTB7B	7.13179e-05	11	5	1.86969e-07	Skin_Not_Sun_Exposed_Suprapubic	0.0384052	Prostate	8.1499	0.00308914	0.353643	2.0705	5.21185	4.08199	1.02697	5
ENSG00000248557.1	RP11-390G14.1	7.30372e-05	2	2	1.47231e-05	Skin_Not_Sun_Exposed_Suprapubic	0.32772	Artery_Tibial	1.10531	0.894692	0.894692	-4.33279	-0.978717	-2.65575	2.37169	2
ENSG00000100410.3	PHF5A	7.40301e-05	3	3	5.90987e-05	Brain_Cerebellum	0.263249	Small_Intestine_Terminal_Ileum	1.24282	0.652909	0.652909	-1.11874	4.01638	1.69009	2.60135	3
ENSG00000174791.6	RIN1	7.40497e-05	6	6	6.96088e-06	Whole_Blood	0.914556	Brain_Frontal_Cortex_BA9	1.96573	0.282289	0.282289	-4.49488	1.18045	-1.72609	2.32918	6
ENSG00000137713.11	PPP2R1B	7.62438e-05	32	3	2.6765e-06	Colon_Transverse	0.828797	Testis	24.1361	0.000377732	0.951931	-4.6942	0.216245	-3.3798	0.985852	3
ENSG00000147443.8	DOK2	7.65083e-05	8	8	0.000162157	Nerve_Tibial	0.851175	Brain_Substantia_nigra	2.613	0.197363	0.197363	-3.77167	0.892171	-1.37892	1.88451	8
ENSG00000260655.1	CTA-250D10.23	7.68822e-05	13	12	5.35231e-05	Cells_Transformed_fibroblasts	0.773905	Adrenal_Gland	4.16535	0.0718461	0.178762	-2.42404	4.03968	0.678701	1.85032	12
ENSG00000131061.9	ZNF341	7.74559e-05	4	4	0.00256244	Small_Intestine_Terminal_Ileum	0.422227	Heart_Atrial_Appendage	1.38689	0.644987	0.644987	-3.01587	2.18414	-0.380103	2.32063	4
ENSG00000240720.3	LRRD1	7.76575e-05	1	1	7.76575e-05	Testis	7.76575e-05	Testis	1	1	1	3.95152	3.95152	3.95152	NA	1
ENSG00000239900.7	ADSL	7.76986e-05	7	6	3.19579e-07	Heart_Atrial_Appendage	0.445302	Adipose_Subcutaneous	3.39517	0.0884773	0.20718	0.763271	5.11152	2.45831	1.36825	6
ENSG00000118898.11	PPL	7.95067e-05	4	4	1.78381e-06	Skin_Sun_Exposed_Lower_leg	0.962278	Brain_Putamen_basal_ganglia	1.26716	0.659901	0.659901	-4.77649	0.314609	-1.51263	2.31945	4
ENSG00000203812.2	HIST2H2AA4	7.97761e-05	4	4	0.0116836	Whole_Blood	0.75858	Cells_EBV-transformed_lymphocytes	2.15063	0.261604	0.261604	-2.52156	1.58669	-0.251729	1.7186	4
ENSG00000178718.5	RPP25	8.06308e-05	24	7	0.00388219	Adrenal_Gland	0.587647	Skin_Sun_Exposed_Lower_leg	16.9706	0.00295955	0.573816	-1.50879	2.88758	1.44483	1.07248	7
ENSG00000149489.4	ROM1	8.09033e-05	16	2	9.15116e-05	Brain_Cortex	0.760286	Esophagus_Gastroesophageal_Junction	13.2848	7.83022e-05	1.00659	-0.305106	3.91206	1.72367	0.872704	2
ENSG00000143554.9	SLC27A3	8.17935e-05	8	6	1.08434e-05	Brain_Cerebellum	0.739997	Esophagus_Gastroesophageal_Junction	4.71349	0.0372047	0.181737	-4.39963	2.51056	0.810001	2.33977	6
ENSG00000205281.6	GOLGA6L10	8.19731e-05	25	3	0.000497534	Pancreas	0.96385	Adrenal_Gland	19.0779	0.013356	0.744041	-1.57219	3.48208	0.896435	1.10298	3
ENSG00000214941.3	ZSWIM7	8.21036e-05	30	1	2.2437e-05	Spleen	0.0134471	Thyroid	27.544	0.000431816	27.544	-4.02715	4.23915	0.0295071	3.85198	1
ENSG00000105550.4	FGF21	8.23829e-05	1	1	8.23829e-05	Adipose_Visceral_Omentum	8.23829e-05	Adipose_Visceral_Omentum	1	1	1	3.93736	3.93736	3.93736	NA	1
ENSG00000245522.2	RP11-540A21.2	8.33119e-05	2	2	2.74596e-05	Cells_Transformed_fibroblasts	0.0651959	Cells_EBV-transformed_lymphocytes	1.18291	0.817091	0.817091	1.84391	4.19357	3.01874	1.66146	2
ENSG00000123975.4	CKS2	8.45274e-05	20	10	9.80152e-06	Thyroid	0.999694	Esophagus_Gastroesophageal_Junction	9.77409	0.0110007	0.384778	-4.42151	4.41103	-0.35351	1.9801	10
ENSG00000197208.5	SLC22A4	8.52337e-05	8	7	5.97364e-06	Artery_Aorta	0.81556	Brain_Cerebellar_Hemisphere	3.89079	0.071415	0.207446	-4.52732	4.20487	0.788024	3.27446	7
ENSG00000095932.5	C19orf77	8.58668e-05	5	3	0.000155051	Stomach	0.509114	Vagina	2.91506	0.0238379	0.992453	-3.78284	2.41441	-1.61436	2.94417	3
ENSG00000128591.11	FLNC	8.60108e-05	5	5	0.0159324	Nerve_Tibial	0.54136	Artery_Tibial	2.12381	0.196338	0.196338	-2.41046	1.11854	-0.412149	1.42349	5
ENSG00000167702.7	KIFC2	8.62818e-05	30	6	9.01662e-05	Brain_Cortex	0.853135	Skin_Not_Sun_Exposed_Suprapubic	19.5415	0.0105872	0.782904	-0.952836	3.91564	1.05306	1.24744	6
ENSG00000173540.8	GMPPB	8.63963e-05	20	3	5.20097e-07	Muscle_Skeletal	0.446614	Artery_Aorta	15.4022	0.00214619	0.886383	0.761072	5.01875	3.41171	1.04974	3
ENSG00000238166.2	RP11-160C18.4	8.66501e-05	1	1	8.66501e-05	Testis	8.66501e-05	Testis	1	1	1	-3.92522	-3.92522	-3.92522	NA	1
ENSG00000100241.16	SBF1	8.70378e-05	4	4	8.58703e-06	Nerve_Tibial	0.741299	Esophagus_Muscularis	1.78741	0.575971	0.575971	-0.330134	4.45	1.81239	2.06791	4
ENSG00000254605.1	RP11-626H12.2	8.75746e-05	1	1	8.75746e-05	Esophagus_Muscularis	8.75746e-05	Esophagus_Muscularis	1	1	1	3.92267	3.92267	3.92267	NA	1
ENSG00000271639.1	RP11-289A15.1	8.84936e-05	3	3	7.28933e-06	Stomach	0.504447	Lung	1.08694	0.935102	0.935102	-0.852019	4.48506	1.43352	2.74976	3
ENSG00000075399.8	VPS9D1	8.85356e-05	32	4	2.52737e-05	Testis	0.825061	Cells_Transformed_fibroblasts	23.1101	0.00326102	0.840105	-4.21234	-0.22104	-2.71024	1.12237	4
ENSG00000258947.2	TUBB3	8.86067e-05	7	7	9.15563e-05	Muscle_Skeletal	0.546336	Brain_Putamen_basal_ganglia	2.72021	0.148551	0.148551	-0.972914	3.91194	1.16898	1.71894	7
ENSG00000131055.4	COX4I2	9.02307e-05	21	5	0.00016393	Lung	0.483343	Brain_Hypothalamus	16.2763	0.00145521	0.551615	-3.76896	1.0401	-2.36084	1.11409	5
ENSG00000197978.8	GOLGA6L9	9.0406e-05	11	8	2.23854e-05	Esophagus_Mucosa	0.169816	Esophagus_Muscularis	7.00657	0.0998948	0.244317	-4.23966	-1.37279	-3.23478	0.860168	8
ENSG00000062716.6	VMP1	9.06158e-05	3	3	7.49017e-06	Adrenal_Gland	0.984726	Adipose_Subcutaneous	1.27841	0.781612	0.781612	-4.47926	0.729359	-1.24359	2.82459	3
ENSG00000132763.10	MMACHC	9.13972e-05	25	8	4.25179e-06	Stomach	0.794676	Brain_Hippocampus	14.6571	0.00197589	0.512397	-2.7165	4.59868	2.80495	1.61748	8
ENSG00000227676.2	LINC01068	9.19097e-05	19	2	2.69739e-05	Muscle_Skeletal	0.0011853	Stomach	16.7092	0.000179631	0.599772	3.2424	4.19762	3.70021	0.259048	2
ENSG00000142949.12	PTPRF	9.22684e-05	13	11	8.29185e-06	Esophagus_Muscularis	0.916432	Skin_Sun_Exposed_Lower_leg	4.0195	0.0654439	0.153327	-4.45751	3.75764	-0.241179	2.64373	11
ENSG00000175376.4	EIF1AD	9.31753e-05	17	4	0.0251463	Artery_Tibial	0.880724	Brain_Spinal_cord_cervical_c-1	12.1812	0.00592122	0.839969	-2.23915	1.88732	0.0470518	1.26005	4
ENSG00000259803.2	SLC22A31	9.31788e-05	36	7	0.000440681	Brain_Putamen_basal_ganglia	0.98022	Heart_Atrial_Appendage	20.8321	0.0106291	0.725582	-1.38341	3.51444	0.857067	1.07812	7
ENSG00000198580.6	AC073343.1	9.33733e-05	6	6	2.57061e-06	Adipose_Visceral_Omentum	0.5	Artery_Aorta	2.79724	0.243684	0.243684	-4.70245	-0.67449	-2.45658	1.37752	6
ENSG00000213538.4	KRT8P41	9.36084e-05	3	3	1.55008e-05	Pancreas	0.244774	Testis	1.96785	0.222621	0.222621	-4.32145	2.00104	-1.16118	3.16125	3
ENSG00000206344.6	HCG27	9.46474e-05	44	4	1.69607e-07	Brain_Hippocampus	0.494003	Brain_Amygdala	32.7989	0.0047114	1.15764	-0.683957	5.22989	3.37715	0.979296	4
ENSG00000174306.17	ZHX3	9.63768e-05	7	7	1.00925e-05	Artery_Tibial	0.979172	Skin_Not_Sun_Exposed_Suprapubic	2.36191	0.140127	0.140127	-4.41518	0.0261071	-2.03314	1.72448	7
ENSG00000090857.9	PDPR	9.66358e-05	22	11	1.36462e-05	Pituitary	0.556284	Heart_Left_Ventricle	9.96186	0.0193053	0.341572	-2.75014	4.34948	1.85993	1.69024	11
ENSG00000213307.4	RPL18P11	9.87469e-05	1	1	9.87469e-05	Testis	9.87469e-05	Testis	1	1	1	-3.89365	-3.89365	-3.89365	NA	1
ENSG00000006025.7	OSBPL7	9.88183e-05	8	5	5.89957e-06	Artery_Tibial	0.0572044	Whole_Blood	5.28276	0.0783403	0.21634	-2.74642	4.52996	2.33867	2.9309	5
ENSG00000086232.8	EIF2AK1	9.90584e-05	25	9	0.000195715	Artery_Tibial	0.944526	Muscle_Skeletal	12.6877	0.0157608	0.478671	-0.901079	3.72448	1.279	1.29914	9
ENSG00000106571.8	GLI3	9.94175e-05	6	6	1.09661e-06	Nerve_Tibial	0.688971	Liver	1.40932	0.507145	0.507145	-4.87346	1.5725	-0.613506	2.32471	6
ENSG00000175224.12	ATG13	0.000101218	13	6	3.54239e-05	Esophagus_Muscularis	0.0197407	Testis	8.35532	0.0204034	0.340013	2.33124	4.13546	3.35199	0.549479	6
ENSG00000204469.8	PRRC2A	0.000101685	8	8	3.78344e-06	Thyroid	0.260615	Testis	3.14014	0.148934	0.148934	-3.4816	4.62294	1.72381	2.76198	8
ENSG00000121310.12	ECHDC2	0.000102675	17	12	0.00152969	Brain_Hippocampus	0.946098	Pituitary	6.11364	0.0281744	0.288424	-3.15855	3.16899	-0.247804	1.51585	12
ENSG00000257573.2	RP11-496I2.5	0.000103093	4	4	0.0148178	Thyroid	0.99	Adipose_Subcutaneous	1.93649	0.137773	0.137773	0.0125335	2.4368	0.919758	1.06931	4
ENSG00000159111.8	MRPL10	0.000104361	24	10	0.000573731	Skin_Not_Sun_Exposed_Suprapubic	0.95938	Heart_Left_Ventricle	10.8868	0.00753485	0.388428	-2.16394	3.44374	0.061364	1.65959	10
ENSG00000145779.7	TNFAIP8	0.000104728	11	10	0.000104548	Cells_Transformed_fibroblasts	0.921805	Brain_Nucleus_accumbens_basal_ganglia	2.93937	0.0619057	0.251011	-3.87979	3.27781	0.251862	2.28718	10
ENSG00000169609.9	C15orf40	0.000104756	44	4	0.00239176	Prostate	0.956869	Brain_Cortex	30.8452	0.00552901	1.10504	-2.72722	3.03671	0.0771113	1.27373	4
ENSG00000261039.1	RP11-417E7.2	0.00010518	14	5	1.48092e-05	Skin_Sun_Exposed_Lower_leg	0.33026	Breast_Mammary_Tissue	9.95986	0.00785802	0.505712	-1.27012	4.33151	2.76276	1.50263	5
ENSG00000176547.7	OR4C3	0.000105553	1	1	0.000105553	Testis	0.000105553	Testis	1	1	1	-3.87746	-3.87746	-3.87746	NA	1
ENSG00000175467.10	SART1	0.000105954	3	2	2.32721e-05	Minor_Salivary_Gland	0.557779	Testis	1.9573	0.0454523	0.997244	0.586144	4.23094	1.92237	2.00754	2
ENSG00000174529.6	TMEM81	0.000106491	21	8	3.79293e-06	Colon_Transverse	0.616172	Cells_EBV-transformed_lymphocytes	12.9725	0.054632	0.438236	-4.62242	-0.501282	-3.16871	1.28178	8
ENSG00000171222.6	SCAND1	0.000106967	4	4	0.000309711	Artery_Aorta	0.170118	Cells_EBV-transformed_lymphocytes	1.80722	0.344932	0.344932	-2.73725	3.60704	0.294977	2.87901	4
ENSG00000204389.8	HSPA1A	0.000107406	1	1	0.000107406	Colon_Transverse	0.000107406	Colon_Transverse	1	1	1	-3.87322	-3.87322	-3.87322	NA	1
ENSG00000266753.2	RP11-690G19.3	0.000107869	6	5	1.93529e-06	Artery_Aorta	0.97829	Brain_Frontal_Cortex_BA9	2.64027	0.0343606	0.464538	-0.906583	4.76007	2.12475	2.471	5
ENSG00000259785.1	RP13-98N21.3	0.000108199	15	2	3.43145e-06	Brain_Hypothalamus	0.185681	Heart_Atrial_Appendage	12.6685	0.0025327	1.22868	1.32346	4.64315	3.46936	0.892541	2
ENSG00000145248.6	SLC10A4	0.000110607	9	6	7.63913e-06	Nerve_Tibial	0.167072	Muscle_Skeletal	4.71082	0.0835177	0.211366	-4.47506	-1.38167	-3.35779	0.885695	6
ENSG00000263154.1	RP11-1055B8.2	0.000110622	2	2	3.79876e-05	Brain_Caudate_basal_ganglia	0.00044833	Brain_Cerebellum	1.64459	0.355415	0.355415	-4.11939	-3.50987	-3.81463	0.430998	2
ENSG00000259328.1	RP11-152F13.7	0.000110999	12	10	1.65807e-05	Ovary	0.814691	Stomach	5.95977	0.0650169	0.211131	-4.30657	0.573188	-2.45938	1.64364	10
ENSG00000250753.2	RP11-241F15.10	0.000111449	1	1	0.000111449	Testis	0.000111449	Testis	1	1	1	-3.86421	-3.86421	-3.86421	NA	1
ENSG00000179950.9	PUF60	0.000112598	4	4	0.00640699	Spleen	0.0392403	Thyroid	1.83683	0.187446	0.187446	-2.42301	2.72619	1.13889	2.39196	4
ENSG00000188996.4	HUS1B	0.000112893	1	1	0.000112893	Skin_Not_Sun_Exposed_Suprapubic	0.000112893	Skin_Not_Sun_Exposed_Suprapubic	1	1	1	3.86107	3.86107	3.86107	NA	1
ENSG00000164221.8	CCDC112	0.000112957	7	7	2.68691e-06	Muscle_Skeletal	0.0406674	Esophagus_Muscularis	3.50905	0.172634	0.172634	-4.69341	-2.0469	-3.49815	1.00782	7
ENSG00000153064.7	BANK1	0.000113085	2	2	0.000129584	Adipose_Subcutaneous	0.000299918	Nerve_Tibial	1.52789	0.472114	0.472114	-3.82725	-3.61537	-3.72131	0.14982	2
ENSG00000225329.1	RP11-325F22.5	0.000113394	4	4	4.6453e-05	Adipose_Subcutaneous	0.0126089	Spleen	2.11643	0.44797	0.44797	-4.07279	-2.49463	-3.3243	0.69941	4
ENSG00000244560.2	RP4-800G7.2	0.000113478	36	5	4.00907e-06	Esophagus_Mucosa	0.987194	Brain_Amygdala	24.1207	0.0172032	0.822891	0.016051	4.61091	2.7809	1.01978	5
ENSG00000204632.7	HLA-G	0.000113965	37	6	3.42576e-08	Cells_Transformed_fibroblasts	0.841811	Pancreas	23.2834	0.0123127	0.889481	0.199578	5.51816	3.62621	1.17361	6
ENSG00000166793.6	YPEL4	0.00011499	10	7	4.66503e-05	Esophagus_Mucosa	0.176783	Adipose_Subcutaneous	6.43487	0.0421666	0.240181	1.35073	4.0718	2.96067	0.891635	7
ENSG00000135249.3	RINT1	0.00011513	6	6	0.000801072	Cells_Transformed_fibroblasts	0.437219	Artery_Tibial	2.18081	0.385422	0.385422	-1.38443	3.35242	0.336142	1.75792	6
ENSG00000172346.10	CSDC2	0.000115916	19	7	1.85707e-07	Brain_Putamen_basal_ganglia	0.933809	Pancreas	10.8844	0.0133114	0.377634	0.0830533	5.2131	2.715	1.41134	7
ENSG00000226411.1	CTD-2526L21.2	0.000116087	1	1	0.000116087	Testis	0.000116087	Testis	1	1	1	-3.85424	-3.85424	-3.85424	NA	1
ENSG00000196648.6	GOLGA6L9	0.000117064	36	9	8.79873e-05	Artery_Coronary	0.979549	Colon_Transverse	19.3409	0.0078103	0.655475	-3.92153	3.7387	-1.05483	1.93944	9
ENSG00000134769.17	DTNA	0.000117388	7	7	0.00752996	Nerve_Tibial	0.620973	Brain_Caudate_basal_ganglia	2.17896	0.167449	0.167449	-2.67245	0.669382	-0.709829	1.40531	7
ENSG00000170703.11	TTLL6	0.000117968	24	8	0.000183197	Stomach	0.968277	Brain_Cerebellum	13.7295	0.00726749	0.464884	-3.74113	2.16447	-0.258617	1.42945	8
ENSG00000033867.12	SLC4A7	0.00011872	12	12	0.000117558	Colon_Sigmoid	0.993092	Nerve_Tibial	3.23091	0.147752	0.147752	-2.72393	3.85116	0.689977	2.33617	12
ENSG00000170606.9	HSPA4	0.000118799	17	12	4.65873e-06	Brain_Cerebellar_Hemisphere	0.981968	Brain_Caudate_basal_ganglia	6.2474	0.0269616	0.255386	-2.15722	4.5796	0.356927	1.95048	12
ENSG00000205363.4	C15orf59	0.000119375	14	11	8.31566e-05	Heart_Atrial_Appendage	0.77474	Adipose_Visceral_Omentum	4.84566	0.0691689	0.206284	-3.93512	0.628303	-1.81682	1.1942	11
ENSG00000235318.3	AC005037.6	0.000119696	2	2	2.24711e-05	Spleen	0.490139	Thyroid	1.233	0.766998	0.766998	-0.690088	4.23881	1.77436	3.48525	2
ENSG00000115944.10	COX7A2L	0.000119949	21	5	1.97115e-06	Liver	0.468281	Cells_Transformed_fibroblasts	14.4962	0.00395866	0.598052	-4.75636	4.11957	-2.63189	2.79846	5
ENSG00000176956.8	LY6H	0.000120136	8	7	2.64416e-06	Adipose_Visceral_Omentum	0.905094	Brain_Spinal_cord_cervical_c-1	4.83532	0.0661486	0.172529	-4.05381	4.69669	1.16146	2.83162	7
ENSG00000100997.14	ABHD12	0.000120973	34	2	3.06767e-06	Colon_Transverse	0.303468	Brain_Hypothalamus	27.8992	0.000505144	1.0994	-4.66624	4.38549	-3.50757	1.62621	2
ENSG00000184144.5	CNTN2	0.000121597	15	8	2.38643e-06	Adipose_Visceral_Omentum	0.891634	Colon_Transverse	7.11792	0.0106388	0.299562	-4.7176	1.37969	-1.72794	1.88156	8
ENSG00000170890.9	PLA2G1B	0.000123882	4	4	0.00175491	Lung	0.826771	Muscle_Skeletal	1.20427	0.796612	0.796612	-3.12885	3.02585	0.398666	2.6169	4
ENSG00000219891.2	ZSCAN12P1	0.000125587	15	7	0.00125455	Adipose_Visceral_Omentum	0.8828	Breast_Mammary_Tissue	8.5424	0.0267352	0.383261	-2.67335	3.22618	1.54505	1.5573	7
ENSG00000103051.14	COG4	0.000126516	25	7	6.25195e-05	Brain_Substantia_nigra	0.99465	Skin_Not_Sun_Exposed_Suprapubic	13.4577	0.0101592	0.517003	-1.35211	4.00309	1.239	1.43889	7
ENSG00000125999.6	BPIFB1	0.000127171	2	2	2.39222e-05	Testis	0.765709	Stomach	1.00109	0.998909	0.998909	-0.297993	4.22473	1.96337	3.19805	2
ENSG00000100418.7	DESI1	0.00012739	19	9	1.02937e-07	Stomach	0.962728	Adipose_Visceral_Omentum	10.0514	0.0180961	0.462564	-0.265018	5.32146	1.27242	1.30773	9
ENSG00000254237.1	RP11-115J16.2	0.000128266	2	2	2.79225e-05	Testis	0.216801	Colon_Transverse	1.15156	0.848439	0.848439	-4.18978	-1.23508	-2.71243	2.08929	2
ENSG00000088832.10	FKBP1A	0.000128477	14	11	0.00564017	Adipose_Subcutaneous	0.931499	Lung	7.17424	0.0256009	0.255493	-2.768	1.73074	-0.366716	1.35335	11
ENSG00000187764.7	SEMA4D	0.000130038	20	13	2.69897e-06	Adipose_Subcutaneous	0.510383	Heart_Atrial_Appendage	6.39287	0.0560526	0.257585	-4.69249	3.60453	-1.49606	2.34429	13
ENSG00000130208.5	APOC1	0.00013161	4	4	6.59999e-05	Lung	0.733288	Pituitary	1.90972	0.129648	0.129648	-3.99026	-0.340756	-2.15919	1.49616	4
ENSG00000198218.6	QRICH1	0.000133107	24	3	2.02648e-08	Esophagus_Muscularis	0.037709	Stomach	19.1028	0.00166854	0.824956	2.078	5.60973	3.95994	0.974229	3
ENSG00000163257.6	DCAF16	0.00013311	22	4	0.00113465	Artery_Aorta	0.979088	Adrenal_Gland	16.3279	0.00781737	0.611933	-3.25482	0.228274	-1.28313	0.948973	4
ENSG00000134242.11	PTPN22	0.000134407	4	3	7.74114e-06	Pancreas	0.0220471	Small_Intestine_Terminal_Ileum	3.28812	0.0324059	0.20348	-4.47222	-2.28955	-3.69736	0.970151	3
ENSG00000126500.3	FLRT1	0.000135674	10	7	3.06594e-06	Skin_Sun_Exposed_Lower_leg	0.388654	Small_Intestine_Terminal_Ileum	5.09428	0.0438107	0.180512	-1.26605	4.66635	1.97779	2.04174	7
ENSG00000254867.1	RP11-1167A19.6	0.000137447	3	3	0.000131909	Brain_Putamen_basal_ganglia	0.01139	Nerve_Tibial	1.54817	0.531694	0.531694	-3.82287	-2.5305	-3.13031	0.651156	3
ENSG00000146267.11	FAXC	0.000140137	15	10	0.000180903	Cells_Transformed_fibroblasts	0.974219	Pancreas	6.23151	0.0223313	0.2418	-3.74429	2.21788	0.093457	2.13994	10
ENSG00000100372.10	SLC25A17	0.000140344	10	8	2.64717e-05	Adipose_Visceral_Omentum	0.813607	Skin_Not_Sun_Exposed_Suprapubic	5.46307	0.0734043	0.202384	-2.13627	4.20187	1.3274	1.87676	8
ENSG00000152217.12	SETBP1	0.000140615	4	4	3.87535e-05	Artery_Aorta	0.612727	Brain_Cortex	1.3373	0.659971	0.659971	-4.11479	2.11445	-0.243135	2.81515	4
ENSG00000250535.1	STK19P	0.000141088	41	4	5.13639e-06	Adrenal_Gland	0.415021	Brain_Hippocampus	28.7519	0.00647856	0.977755	0.815089	4.55914	2.8833	0.846535	4
ENSG00000243304.3	CTC-428G20.1	0.000142559	2	2	0.000338272	Whole_Blood	0.0999087	Artery_Tibial	1.14949	0.850507	0.850507	-3.58408	1.6453	-0.96939	3.69773	2
ENSG00000124181.10	PLCG1	0.000143703	2	2	0.000147216	Spleen	0.00135386	Cells_Transformed_fibroblasts	1.40805	0.591949	0.591949	3.20431	3.79572	3.50002	0.418189	2
ENSG00000104447.7	TRPS1	0.000143792	4	4	2.11749e-05	Brain_Nucleus_accumbens_basal_ganglia	0.0627104	Artery_Aorta	2.59305	0.209071	0.209071	1.86124	4.25213	3.34267	1.0353	4
ENSG00000227507.2	LTB	0.000143794	1	1	0.000143794	Artery_Coronary	0.000143794	Artery_Coronary	1	1	1	3.80155	3.80155	3.80155	NA	1
ENSG00000163501.6	IHH	0.000144949	8	6	0.000898163	Brain_Cerebellum	0.541728	Esophagus_Muscularis	4.42083	0.0432352	0.262313	-1.62525	3.32062	1.7093	1.82217	6
ENSG00000188315.3	C3orf62	0.000148617	5	5	0.00250203	Artery_Aorta	0.386762	Adipose_Visceral_Omentum	2.61735	0.318851	0.318851	-3.0231	2.09755	-0.760298	2.32153	5
ENSG00000243491.1	RP11-521D12.5	0.000149784	6	6	0.0055709	Colon_Transverse	0.483738	Pituitary	1.9444	0.0951493	0.0951493	-1.99568	2.77202	-0.387998	1.81139	6
ENSG00000226855.1	RP11-350G8.3	0.000149798	3	3	8.10017e-05	Brain_Hippocampus	0.301111	Adipose_Subcutaneous	1.38766	0.757132	0.757132	1.03405	3.94142	2.16223	1.55919	3
ENSG00000234667.1	ACTBP13	0.000150566	4	3	0.0197626	Skin_Not_Sun_Exposed_Suprapubic	0.919713	Colon_Transverse	3.53629	0.0242475	0.139288	-2.33083	-0.100795	-1.23167	0.927733	3
ENSG00000143622.6	RIT1	0.000151847	28	6	0.000346217	Breast_Mammary_Tissue	0.143416	Pancreas	20.0348	0.00552011	0.704719	-2.32371	3.57801	2.03402	1.23643	6
ENSG00000167994.7	RAB3IL1	0.000152418	7	4	0.000139901	Cells_Transformed_fibroblasts	0.317887	Artery_Coronary	5.02264	0.00954557	0.194399	0.998809	3.80834	1.86229	0.908851	4
ENSG00000231632.1	RP11-82L18.4	0.000153121	3	3	2.61571e-05	Lung	0.383576	Adipose_Visceral_Omentum	1.39299	0.497327	0.497327	-2.0934	4.20458	0.994167	3.15079	3
ENSG00000204539.3	CDSN	0.000154101	2	2	0.00145367	Skin_Not_Sun_Exposed_Suprapubic	0.146143	Skin_Sun_Exposed_Lower_leg	1.87329	0.126711	0.126711	1.45329	3.18378	2.31853	1.22364	2
ENSG00000163520.9	FBLN2	0.000157003	4	4	0.00039384	Esophagus_Muscularis	0.0242184	Artery_Tibial	2.2773	0.203699	0.203699	2.25365	3.54418	2.92414	0.541684	4
ENSG00000270441.1	RP11-694I15.7	0.000159699	6	6	1.42748e-06	Pancreas	0.0335157	Brain_Frontal_Cortex_BA9	3.16217	0.207218	0.207218	-4.82113	-2.12585	-3.49154	1.05054	6
ENSG00000261548.1	HLA-P	0.000159799	2	2	3.78806e-05	Whole_Blood	0.126991	Testis	1.20086	0.79914	0.79914	1.52608	4.12004	2.82306	1.83421	2
ENSG00000204370.4	SDHD	0.000160164	4	4	0.000150811	Brain_Caudate_basal_ganglia	0.813523	Brain_Putamen_basal_ganglia	1.4097	0.692889	0.692889	-3.78973	-0.235883	-1.62803	1.52215	4
ENSG00000142046.10	TMEM91	0.000162509	18	11	6.71198e-07	Brain_Cerebellum	0.881376	Thyroid	8.66693	0.0636783	0.324531	-4.96952	3.82097	0.696978	2.25304	11
ENSG00000120889.8	TNFRSF10B	0.000164421	8	7	8.42623e-06	Cells_Transformed_fibroblasts	0.883847	Nerve_Tibial	3.09331	0.0362133	0.237323	-4.45406	0.247938	-1.17881	1.49972	7
ENSG00000011405.9	PIK3C2A	0.00016478	4	4	1.33075e-05	Esophagus_Mucosa	0.00358078	Nerve_Tibial	2.51155	0.104487	0.104487	-4.35499	3.97479	-1.70345	3.83137	4
ENSG00000186322.9	RP13-608F4.1	0.000165198	10	7	8.38371e-06	Esophagus_Mucosa	0.120626	Stomach	6.70427	0.0243942	0.234106	1.55215	4.45514	3.46221	1.13633	7
ENSG00000225460.1	RP13-93L13.1	0.000166637	2	2	0.00942142	Adipose_Subcutaneous	0.027027	Whole_Blood	1.33371	0.666293	0.666293	-2.21113	2.59637	0.192622	3.39942	2
ENSG00000255689.1	RP11-136I14.5	0.000166977	1	1	0.000166977	Muscle_Skeletal	0.000166977	Muscle_Skeletal	1	1	1	-3.76436	-3.76436	-3.76436	NA	1
ENSG00000108465.10	CDK5RAP3	0.000167856	36	4	0.00294613	Heart_Left_Ventricle	0.866712	Spleen	25.4771	0.0033787	0.910497	-1.34799	2.9733	1.37126	1.13712	4
ENSG00000224389.4	C4B	0.000169937	31	14	1.9997e-06	Adipose_Subcutaneous	0.999594	Colon_Transverse	12.2564	0.0245234	0.414921	-4.75345	1.81381	-1.60364	1.68894	14
ENSG00000233368.2	RP11-277L2.3	0.00017	1	1	0.00017	Artery_Coronary	0.00017	Artery_Coronary	1	1	1	-3.75987	-3.75987	-3.75987	NA	1
ENSG00000112812.11	PRSS16	0.000171079	19	7	0.0101767	Prostate	0.840869	Adrenal_Gland	12.6734	0.00457917	0.43149	-2.56977	2.53526	-0.58598	1.33777	7
ENSG00000179921.10	GPBAR1	0.000172336	9	7	9.15668e-05	Cells_EBV-transformed_lymphocytes	0.485219	Muscle_Skeletal	5.14111	0.0107885	0.175063	-3.91192	2.17946	-1.51213	2.11126	7
ENSG00000184517.7	ZFP1	0.000172406	39	4	3.16808e-05	Spleen	0.550189	Brain_Cortex	27.1257	0.00178909	0.943776	-0.696579	4.16104	2.20693	0.988169	4
ENSG00000119681.7	LTBP2	0.000176512	6	4	1.11182e-05	Skin_Sun_Exposed_Lower_leg	0.78724	Testis	3.68616	0.010374	0.29529	-4.20658	4.3942	0.86751	3.75247	4
ENSG00000116793.11	PHTF1	0.000178822	6	5	0.00728566	Stomach	0.658918	Artery_Coronary	3.19613	0.062424	0.233597	-2.6835	1.99626	-0.740639	1.53523	5
ENSG00000170100.9	ZNF778	0.000182511	11	11	0.000787379	Whole_Blood	0.906052	Spleen	3.7976	0.148953	0.148953	-1.68348	3.35719	0.23229	1.4217	11
ENSG00000108344.10	PSMD3	0.000184208	7	7	4.02853e-07	Testis	0.716079	Artery_Tibial	3.18729	0.134592	0.134592	-2.88755	5.0676	0.778607	2.41305	7
ENSG00000185052.7	SLC24A3	0.000186248	7	7	0.000599881	Esophagus_Muscularis	0.492279	Artery_Aorta	2.07306	0.121564	0.121564	-2.02946	3.43167	-0.150244	2.03209	7
ENSG00000066056.9	TIE1	0.00018662	16	4	2.48636e-05	Cells_Transformed_fibroblasts	0.539449	Nerve_Tibial	12.3823	0.00703612	0.424765	-4.21603	3.33205	1.99576	1.82513	4
ENSG00000213380.9	COG8	0.000186672	9	8	1.20391e-06	Testis	0.936991	Pancreas	3.25328	0.0754064	0.183766	-4.85499	1.60046	-0.975485	1.77685	8
ENSG00000070081.11	NUCB2	0.000186766	17	7	1.18746e-07	Thyroid	0.920287	Breast_Mammary_Tissue	11.2358	0.0140761	0.452043	0.100072	5.29542	3.81698	1.43131	7
ENSG00000160868.10	CYP3A4	0.000187044	1	1	0.000187044	Prostate	0.000187044	Prostate	1	1	1	3.7359	3.7359	3.7359	NA	1
ENSG00000228421.2	AC005013.5	0.000188506	25	5	0.0183914	Nerve_Tibial	0.982278	Adipose_Visceral_Omentum	16.6171	0.00646216	0.64959	-2.11254	2.35764	0.714688	1.21619	5
ENSG00000226321.3	AC104809.3	0.000189095	3	3	3.90821e-05	Pituitary	0.609214	Thyroid	1.09647	0.941145	0.941145	-1.4429	4.11284	1.06038	2.81829	3
ENSG00000197859.5	ADAMTSL2	0.000189207	5	5	6.28351e-05	Artery_Tibial	0.0847444	Nerve_Tibial	1.42388	0.612129	0.612129	-4.0019	-1.7238	-2.46367	0.919721	5
ENSG00000136631.8	VPS45	0.000189214	2	2	0.000377635	Brain_Hippocampus	0.0075756	Whole_Blood	1.16196	0.838035	0.838035	2.67042	3.55524	3.11283	0.625661	2
ENSG00000223759.2	RP11-353N4.4	0.000189614	3	3	0.000339694	Heart_Atrial_Appendage	0.160246	Testis	1.41237	0.7337	0.7337	-3.58298	3.13585	0.319037	3.4884	3
ENSG00000204709.4	C6orf100	0.000190279	16	7	0.00186658	Brain_Caudate_basal_ganglia	0.96656	Testis	10.4392	0.0197218	0.360257	-1.99811	3.11068	1.06899	1.27695	7
ENSG00000243649.4	CFB	0.000190829	4	4	0.000290031	Artery_Tibial	0.0823499	Artery_Aorta	1.54702	0.592296	0.592296	-3.62404	-1.73721	-2.69006	0.999108	4
ENSG00000164405.6	UQCRQ	0.00019158	5	5	0.0228687	Muscle_Skeletal	0.226303	Artery_Coronary	1.52836	0.517129	0.517129	-2.27562	2.21914	-0.273688	2.07033	5
ENSG00000204957.1	AC006486.1	0.000192182	1	1	0.000192182	Lung	0.000192182	Lung	1	1	1	3.72908	3.72908	3.72908	NA	1
ENSG00000256166.1	XXbac-BPG248L24.13	0.000194544	9	7	5.19274e-06	Pancreas	0.957028	Lung	4.01214	0.0426722	0.184169	-4.55685	0.148625	-1.62028	1.79884	7
ENSG00000231852.2	CYP21A2	0.000196934	29	11	8.75559e-05	Brain_Hypothalamus	0.924237	Prostate	14.3261	0.0336282	0.509528	-3.17451	3.92272	0.0931452	2.26874	11
ENSG00000108854.11	SMURF2	0.000198529	5	5	6.96855e-05	Nerve_Tibial	0.336154	Brain_Amygdala	1.65518	0.416223	0.416223	-3.97736	1.19134	-1.39119	2.36768	5
ENSG00000239642.1	AC034228.7	0.000199561	1	1	0.000199561	Whole_Blood	0.000199561	Whole_Blood	1	1	1	3.71957	3.71957	3.71957	NA	1
ENSG00000128159.7	TUBGCP6	0.000201931	11	10	0.0110149	Thyroid	0.8828	Lung	5.22732	0.0676833	0.260971	-1.79225	2.54223	0.161768	1.4425	10
ENSG00000172057.5	ORMDL3	0.00020226	16	6	2.45423e-06	Cells_EBV-transformed_lymphocytes	0.725349	Prostate	10.7141	0.00281945	0.486164	-4.7119	3.87386	-2.66847	2.71338	6
ENSG00000204314.6	PRRT1	0.000202734	13	8	4.77876e-07	Thyroid	0.631649	Prostate	7.41525	0.0561294	0.309339	-0.649939	5.03499	3.11401	1.74088	8
ENSG00000268041.1	CTD-2575K13.6	0.000204556	6	6	0.000144662	Liver	0.840145	Artery_Aorta	2.23099	0.295862	0.295862	-1.66302	3.80006	0.625346	1.90286	6
ENSG00000136560.9	TANK	0.000205501	9	9	0.00024607	Artery_Tibial	0.82423	Brain_Caudate_basal_ganglia	1.97556	0.339303	0.339303	-3.66632	1.45664	-1.5299	1.57421	9
ENSG00000248714.2	RP11-1079K10.3	0.000206258	4	4	5.18234e-06	Breast_Mammary_Tissue	0.998151	Minor_Salivary_Gland	1.30811	0.699352	0.699352	-4.55727	1.12098	-0.670482	2.63266	4
ENSG00000232224.1	LINC00202-1	0.000207067	33	6	0.000350457	Heart_Atrial_Appendage	0.96744	Colon_Sigmoid	16.7692	0.00287985	0.637113	-3.57483	3.28484	-1.29056	1.75428	6
ENSG00000205022.5	PABPN1L	0.00020754	7	7	0.00239545	Prostate	0.675487	Brain_Cerebellar_Hemisphere	1.70002	0.429614	0.429614	-1.59014	3.03624	0.432401	1.8584	7
ENSG00000067221.9	STOML1	0.000208438	36	4	7.42117e-05	Skin_Sun_Exposed_Lower_leg	0.86334	Pituitary	26.0981	9.54348e-05	0.87247	-1.87559	3.96236	1.83514	1.06849	4
ENSG00000104325.2	DECR1	0.000209828	10	9	0.00399972	Heart_Atrial_Appendage	0.942361	Thyroid	3.52581	0.0989789	0.134803	-2.87818	2.37169	0.130321	1.76716	9
ENSG00000228817.3	BACH1-IT2	0.000210435	3	3	0.0022403	Muscle_Skeletal	0.89168	Pancreas	1.37217	0.627457	0.627457	-3.05638	-0.136179	-2.04988	1.65806	3
ENSG00000273340.1	MICE	0.000216708	43	6	0.000669304	Brain_Caudate_basal_ganglia	0.999542	Brain_Spinal_cord_cervical_c-1	29.3398	0.000588654	0.988806	-3.40185	2.07839	-0.362365	1.29594	6
ENSG00000171314.8	PGAM1	0.000217262	31	4	0.00040152	Ovary	0.885276	Whole_Blood	22.1296	0.00174357	0.848885	-3.53908	2.77744	-1.9916	1.11984	4
ENSG00000172818.5	OVOL1	0.000217477	9	6	0.00118473	Pancreas	0.880525	Skin_Sun_Exposed_Lower_leg	4.81128	0.0143233	0.195905	-3.24253	1.5885	-0.146972	1.42458	6
ENSG00000116106.7	EPHA4	0.000218056	10	10	0.00143795	Esophagus_Muscularis	0.748609	Whole_Blood	3.07057	0.137677	0.137677	-2.17994	3.18692	0.835084	1.64225	10
ENSG00000008853.12	RHOBTB2	0.000218624	10	10	0.000125954	Esophagus_Mucosa	0.536882	Brain_Cerebellum	2.70075	0.146308	0.146308	-1.82863	3.83424	1.52805	1.51126	10
ENSG00000092969.7	TGFB2	0.000218763	8	8	7.27203e-05	Thyroid	0.91824	Cells_Transformed_fibroblasts	1.59379	0.422565	0.422565	-3.96721	2.98118	-0.40256	2.31914	8
ENSG00000271580.1	RP11-536L3.4	0.00022024	2	2	7.49605e-05	Thyroid	0.0823585	Skin_Sun_Exposed_Lower_leg	1.17066	0.829339	0.829339	-3.95997	-1.73716	-2.84856	1.57176	2
ENSG00000188368.5	PRR19	0.000221819	2	2	6.44031e-05	Brain_Cortex	0.24351	Small_Intestine_Terminal_Ileum	1.06038	0.939623	0.939623	1.16626	3.99607	2.58116	2.00098	2
ENSG00000188211.4	NCR3LG1	0.000222442	19	7	1.16495e-07	Adipose_Visceral_Omentum	0.755003	Brain_Nucleus_accumbens_basal_ganglia	11.1091	0.0058123	0.410712	-1.99442	5.29891	2.74674	1.66668	7
ENSG00000168067.7	MAP4K2	0.000226855	3	3	6.60353e-05	Thyroid	0.902128	Nerve_Tibial	1.45694	0.499639	0.499639	-3.99014	0.122973	-2.32952	2.16788	3
ENSG00000184260.4	HIST2H2AC	0.000226951	3	3	0.00185714	Brain_Hippocampus	0.591937	Prostate	1.33574	0.695942	0.695942	0.536032	3.11218	2.08214	1.36341	3
ENSG00000188761.7	BCL2L15	0.000227264	8	8	7.33417e-06	Whole_Blood	0.638697	Esophagus_Gastroesophageal_Junction	2.68015	0.163431	0.163431	-4.48375	3.33832	0.292042	2.55132	8
ENSG00000184428.8	TOP1MT	0.000228477	24	7	0.000820041	Cells_Transformed_fibroblasts	0.639326	Esophagus_Mucosa	13.6343	0.0040158	0.501216	-3.28595	3.34594	-0.425184	2.07322	7
ENSG00000168002.7	POLR2G	0.00022981	1	1	0.00022981	Lung	0.00022981	Lung	1	1	1	-3.68377	-3.68377	-3.68377	NA	1
ENSG00000086015.16	MAST2	0.000232455	23	5	0.000193446	Adipose_Visceral_Omentum	0.936197	Whole_Blood	14.9201	0.0039545	0.538814	-2.86946	3.72742	1.66725	1.39981	5
ENSG00000271424.1	RP11-647O20.1	0.000233084	6	6	0.000364776	Brain_Amygdala	0.953636	Brain_Cerebellar_Hemisphere	1.95007	0.252515	0.252515	-3.56434	2.36309	-0.527581	1.97281	6
ENSG00000213918.6	DNASE1	0.00023543	9	8	0.000448429	Liver	0.785675	Artery_Aorta	3.39016	0.0886213	0.139644	-2.27959	3.50981	-0.178185	1.59466	8
ENSG00000187626.7	ZKSCAN4	0.000237253	4	4	0.0216319	Spleen	0.887375	Brain_Frontal_Cortex_BA9	1.73757	0.309621	0.309621	-2.29677	1.53448	-0.497159	1.68647	4
ENSG00000148572.10	NRBF2	0.000237595	9	9	2.09589e-06	Artery_Tibial	0.96387	Adrenal_Gland	2.64529	0.313779	0.313779	-3.9128	4.74395	1.2998	2.68071	9
ENSG00000186652.5	PRG2	0.000239362	19	9	0.000536739	Brain_Amygdala	0.987479	Nerve_Tibial	10.0109	0.0174221	0.355544	-3.46172	1.25483	-0.632574	1.13633	9
ENSG00000269746.1	AC009060.1	0.000241718	6	5	1.12276e-05	Adrenal_Gland	0.0476421	Thyroid	3.4922	0.112916	0.320781	1.98055	4.39207	3.13241	0.950701	5
ENSG00000143612.14	C1orf43	0.000242065	8	7	3.29701e-05	Adipose_Visceral_Omentum	0.265199	Brain_Putamen_basal_ganglia	3.70656	0.075801	0.209593	-2.52858	4.15192	1.16745	2.75581	7
ENSG00000086205.12	FOLH1	0.000243191	22	6	0.013424	Colon_Transverse	0.988489	Nerve_Tibial	14.5202	0.00222878	0.532765	-2.2748	2.47232	0.0325671	1.2797	6
ENSG00000142552.3	RCN3	0.000244201	10	4	2.26049e-05	Pituitary	0.570962	Adipose_Subcutaneous	6.86528	0.00150645	0.665894	-4.23747	3.98458	-0.989004	3.52704	4
ENSG00000110492.11	MDK	0.000245537	10	5	9.72828e-06	Pancreas	0.00685949	Lung	7.45248	0.0403088	0.320206	2.70359	4.42313	3.3058	0.600159	5
ENSG00000130489.8	SCO2	0.000246829	24	6	8.50039e-05	Brain_Cerebellum	0.995521	Skin_Not_Sun_Exposed_Suprapubic	14.9309	0.0034253	0.578325	-3.92984	1.63512	-0.465084	1.20516	6
ENSG00000170425.3	ADORA2B	0.000250432	34	2	1.60985e-05	Stomach	0.646612	Testis	28.0687	0.00030299	2.15703	-4.3131	1.05208	-3.45168	1.18783	2
ENSG00000162384.9	C1orf123	0.00025205	40	2	1.62548e-05	Esophagus_Muscularis	0.0483426	Brain_Amygdala	32.3194	0.000557686	2.2354	1.97434	4.31096	3.12741	0.644781	2
ENSG00000144746.6	ARL6IP5	0.000252209	28	4	8.50681e-05	Esophagus_Mucosa	0.939171	Brain_Substantia_nigra	21.757	0.000778848	0.753546	-3.92965	0.0964916	-1.43477	0.790105	4
ENSG00000272654.1	RP11-422P24.11	0.000255385	1	1	0.000255385	Testis	0.000255385	Testis	1	1	1	-3.6568	-3.6568	-3.6568	NA	1
ENSG00000141101.8	NOB1	0.000259857	14	7	0.000177119	Esophagus_Muscularis	0.802375	Esophagus_Gastroesophageal_Junction	8.47626	0.000374016	0.347063	-0.732496	3.7496	1.75377	1.28038	7
ENSG00000269962.1	RP13-238F13.5	0.000260024	3	3	2.11693e-05	Brain_Spinal_cord_cervical_c-1	0.77	Brain_Hippocampus	1.45667	0.576052	0.576052	-4.25219	-0.292375	-1.69582	2.21742	3
ENSG00000156127.6	BATF	0.000260706	6	6	4.88364e-05	Artery_Coronary	0.0145756	Pancreas	3.0141	0.172954	0.172954	-2.70506	4.06113	2.04827	2.39753	6
ENSG00000157106.12	SMG1	0.000260936	6	4	0.000298181	Brain_Cerebellum	0.24383	Thyroid	2.54243	0.0160823	0.485118	-3.35941	3.61688	0.320267	2.76072	4
ENSG00000182022.13	CHST15	0.000263448	11	9	0.000187736	Adipose_Subcutaneous	0.708264	Cells_Transformed_fibroblasts	4.13231	0.0869275	0.147901	-3.73497	0.980701	-1.99106	1.4761	9
ENSG00000105723.7	GSK3A	0.00026577	1	1	0.00026577	Colon_Sigmoid	0.00026577	Colon_Sigmoid	1	1	1	-3.64656	-3.64656	-3.64656	NA	1
ENSG00000236713.1	RP11-363I22.3	0.000266329	4	4	3.82167e-05	Lung	0.872927	Brain_Cerebellum	1.95437	0.191005	0.191005	-4.118	-0.159942	-1.49849	1.79906	4
ENSG00000230361.1	VN1R32P	0.00026663	1	1	0.00026663	Testis	0.00026663	Testis	1	1	1	-3.64573	-3.64573	-3.64573	NA	1
ENSG00000164924.13	YWHAZ	0.000266713	33	1	0.000104144	Artery_Aorta	0.122717	Cells_EBV-transformed_lymphocytes	27.5296	5.72565e-05	27.5296	1.54347	3.88073	3.29692	0.573715	1
ENSG00000185585.15	OLFML2A	0.000268103	10	10	9.82667e-06	Heart_Left_Ventricle	0.604667	Brain_Putamen_basal_ganglia	3.69206	0.124946	0.124946	-4.02599	4.42095	-0.309813	2.75568	10
ENSG00000163349.17	HIPK1	0.000268163	6	6	7.49041e-05	Esophagus_Mucosa	0.72	Lung	1.80676	0.336623	0.336623	-3.96015	3.20412	0.0515049	2.56736	6
ENSG00000272316.1	XXbac-BPGBPG55C20.2	0.000268353	45	2	0.00507643	Brain_Hippocampus	0.974249	Colon_Sigmoid	37.0085	3.18929e-05	3.20569	-2.80214	2.12148	-0.0358109	1.235	2
ENSG00000185122.6	HSF1	0.000268737	3	3	0.0109478	Artery_Aorta	0.609429	Heart_Atrial_Appendage	1.83221	0.186221	0.186221	0.510889	2.54436	1.80465	1.12427	3
ENSG00000197149.4	RP11-452G18.2	0.000269425	4	4	6.44893e-05	Thyroid	0.792973	Heart_Atrial_Appendage	1.33447	0.576065	0.576065	-3.99575	0.664755	-1.3517	2.20876	4
ENSG00000125998.7	FAM83C	0.000272201	3	1	2.62954e-05	Skin_Not_Sun_Exposed_Suprapubic	0.00185201	Skin_Sun_Exposed_Lower_leg	2.87936	0.0432542	2.87936	-4.20338	-3.11299	-3.56832	0.566982	1
ENSG00000235290.1	HLA-W	0.000272652	44	3	2.77425e-05	Prostate	0.799424	Colon_Sigmoid	32.2993	0.00183688	1.1298	-1.7596	4.19125	1.57782	1.35151	3
ENSG00000224121.1	ATG12P2	0.000278141	1	1	0.000278141	Thyroid	0.000278141	Thyroid	1	1	1	-3.63485	-3.63485	-3.63485	NA	1
ENSG00000168096.10	ANKS3	0.000279381	3	3	4.68471e-05	Cells_Transformed_fibroblasts	0.117595	Small_Intestine_Terminal_Ileum	1.65048	0.356737	0.356737	-4.07082	-1.56495	-2.52697	1.35046	3
ENSG00000166582.5	CENPV	0.000281708	34	1	2.28283e-05	Adrenal_Gland	0.101443	Colon_Transverse	29.2086	0.00141549	29.2086	-4.23526	-1.6379	-3.33978	0.590039	1
ENSG00000268218.1	AC137932.1	0.000282423	6	6	0.00270801	Nerve_Tibial	0.823246	Brain_Amygdala	1.97072	0.354668	0.354668	-2.99907	2.94175	-0.0713341	1.97819	6
ENSG00000189091.8	SF3B3	0.000285947	27	5	7.33488e-06	Muscle_Skeletal	0.900463	Small_Intestine_Terminal_Ileum	18.9675	0.00276239	0.685101	-4.48373	1.95915	-2.79405	1.38664	5
ENSG00000173295.3	FAM86B3P	0.000286734	33	4	0.000154082	Vagina	0.128593	Testis	22.2896	0.00726451	0.754341	-3.7844	3.67527	-0.608045	3.00243	4
ENSG00000137312.10	FLOT1	0.000286887	24	10	4.30571e-06	Skin_Sun_Exposed_Lower_leg	0.855885	Brain_Spinal_cord_cervical_c-1	12.8177	0.0297859	0.450366	-4.59605	0.181615	-2.33278	1.2383	10
ENSG00000157554.14	ERG	0.000287219	4	4	0.000156408	Nerve_Tibial	0.677732	Brain_Amygdala	1.34675	0.777035	0.777035	-0.41556	3.78067	1.80889	2.0477	4
ENSG00000065802.7	ASB1	0.000290616	15	7	0.00317955	Skin_Not_Sun_Exposed_Suprapubic	0.987813	Esophagus_Muscularis	9.62449	0.0131849	0.344113	-1.96976	2.94982	0.235688	1.14613	7
ENSG00000100441.5	KHNYN	0.000292012	33	3	0.00084176	Heart_Left_Ventricle	0.851946	Skin_Sun_Exposed_Lower_leg	24.8799	0.00246124	0.852175	-3.33868	2.28519	-1.77518	1.46683	3
ENSG00000235413.3	KRT18P63	0.000293137	2	2	7.73898e-05	Cells_Transformed_fibroblasts	0.200469	Brain_Substantia_nigra	1.12164	0.878361	0.878361	1.28022	3.95234	2.61628	1.88948	2
ENSG00000172478.13	C2orf54	0.000295451	15	7	4.5175e-06	Thyroid	0.682934	Spleen	7.86002	0.00521046	0.300323	-4.58603	3.76312	-0.505968	3.27051	7
ENSG00000167701.9	GPT	0.000296891	6	6	7.02894e-05	Thyroid	0.493516	Spleen	2.18888	0.247972	0.247972	0.684727	3.9753	2.16052	1.17609	6
ENSG00000153233.8	PTPRR	0.000296974	4	4	0.000959012	Thyroid	0.279288	Skin_Sun_Exposed_Lower_leg	2.05159	0.309673	0.309673	-3.30228	1.08192	-1.62066	1.92153	4
ENSG00000170276.4	HSPB2	0.000297654	10	10	1.25649e-06	Skin_Sun_Exposed_Lower_leg	0.87126	Nerve_Tibial	3.57935	0.157416	0.157416	-4.14768	4.84652	0.317953	2.50532	10
ENSG00000237273.1	RSL24D1P8	0.000298322	6	6	0.0192813	Minor_Salivary_Gland	0.349283	Colon_Sigmoid	1.97998	0.442315	0.442315	-1.10301	2.34005	0.78789	1.46073	6
ENSG00000011132.7	APBA3	0.000302875	9	8	0.00102296	Adrenal_Gland	0.692179	Stomach	3.6367	0.0679761	0.248839	-1.68916	3.28413	0.414161	1.70009	8
ENSG00000103723.8	AP3B2	0.000307268	35	1	1.5058e-05	Spleen	0.537071	Testis	30.3863	0.00330857	30.3863	0.617248	4.32784	3.34575	0.698792	1
ENSG00000250697.1	CTD-2066L21.3	0.000308545	5	4	9.31886e-05	Artery_Aorta	0.107378	Artery_Tibial	2.61307	0.0631734	0.440736	-3.18523	3.90767	0.213877	3.17804	4
ENSG00000164171.6	ITGA2	0.000308787	18	8	0.000902818	Nerve_Tibial	0.898786	Whole_Blood	9.12307	0.00788117	0.444028	-1.5749	3.31918	-0.0366087	1.18236	8
ENSG00000196588.10	MKL1	0.000309245	6	6	0.0160351	Thyroid	0.734674	Brain_Putamen_basal_ganglia	2.79194	0.116487	0.116487	-1.94687	2.40812	-0.227566	1.70531	6
ENSG00000173153.9	ESRRA	0.00031148	4	4	0.000463355	Cells_Transformed_fibroblasts	0.679673	Brain_Amygdala	1.1477	0.825851	0.825851	-3.50109	2.74372	-0.61157	2.58768	4
ENSG00000144485.6	HES6	0.000312154	21	7	0.000999825	Skin_Not_Sun_Exposed_Suprapubic	0.883097	Brain_Spinal_cord_cervical_c-1	14.2765	0.001735	0.58942	-2.66662	3.29058	0.510881	1.21937	7
ENSG00000258538.1	RP11-753D20.3	0.00031377	1	1	0.00031377	Liver	0.00031377	Liver	1	1	1	3.60366	3.60366	3.60366	NA	1
ENSG00000049239.8	H6PD	0.000314007	30	4	0.00285293	Stomach	0.856296	Brain_Cortex	19.9174	0.0013327	0.854644	-0.857766	2.98316	1.29081	0.899281	4
ENSG00000154240.12	CEP112	0.000317342	5	5	6.22081e-05	Pancreas	0.610321	Muscle_Skeletal	1.73866	0.41871	0.41871	-0.509616	4.00427	1.53652	1.6093	5
ENSG00000149231.7	CCDC82	0.000318981	48	1	4.91261e-05	Thyroid	0.00485211	Vagina	45.6148	9.94857e-06	45.6148	2.81669	4.05975	3.50442	0.305126	1
ENSG00000224504.2	RP11-475D12.2	0.000320441	1	1	0.000320441	Testis	0.000320441	Testis	1	1	1	-3.59819	-3.59819	-3.59819	NA	1
ENSG00000149541.5	B3GAT3	0.00032257	19	7	0.000103613	Small_Intestine_Terminal_Ileum	0.11039	Brain_Amygdala	12.5174	1.73219e-05	0.492425	-3.45643	3.88197	-2.11896	1.54995	7
ENSG00000230024.1	RP11-95P13.1	0.000324554	3	3	7.80093e-05	Skin_Sun_Exposed_Lower_leg	0.965643	Skin_Not_Sun_Exposed_Suprapubic	1.46155	0.477557	0.477557	-0.0430734	3.95043	1.82188	2.00976	3
ENSG00000169169.10	CPT1C	0.000327893	21	8	0.000212037	Skin_Sun_Exposed_Lower_leg	0.961012	Artery_Tibial	11.9738	0.00762382	0.507677	-3.70423	3.26808	0.714035	1.75217	8
ENSG00000196182.6	STK40	0.000327919	6	6	0.0105813	Esophagus_Muscularis	0.645716	Muscle_Skeletal	3.3227	0.17066	0.17066	-2.55623	1.3983	-0.536784	1.53341	6
ENSG00000067191.11	CACNB1	0.000329816	3	3	5.30629e-05	Prostate	0.636881	Whole_Blood	1.19357	0.817742	0.817742	-1.98148	4.04171	0.844099	3.02878	3
ENSG00000128285.4	MCHR1	0.000331607	10	8	2.88844e-06	Ovary	0.775174	Brain_Anterior_cingulate_cortex_BA24	4.10229	0.0750487	0.155551	-4.6786	-0.285614	-2.43114	2.06661	8
ENSG00000102858.8	MGRN1	0.000331807	48	1	1.34946e-06	Small_Intestine_Terminal_Ileum	0.156147	Vagina	43.8708	0.000228271	43.8708	1.41815	4.83233	3.41859	0.542806	1
ENSG00000152763.12	WDR78	0.000332184	13	10	1.60105e-06	Pituitary	0.720902	Cells_EBV-transformed_lymphocytes	5.93305	0.0139169	0.201116	-4.79819	4.46845	-1.74426	2.68734	10
ENSG00000132423.6	COQ3	0.000337425	2	2	0.000163377	Muscle_Skeletal	0.527816	Small_Intestine_Terminal_Ileum	1.18033	0.819669	0.819669	-3.7698	0.631344	-1.56923	3.11208	2
ENSG00000197353.3	LYPD2	0.000337674	3	3	1.94055e-05	Liver	0.452962	Lung	1.19177	0.827071	0.827071	-0.998269	4.27162	1.34128	2.68416	3
ENSG00000100263.9	RHBDD3	0.000338933	16	9	0.000728538	Pituitary	0.986482	Pancreas	9.45883	0.0769762	0.348361	0.0169429	3.37861	1.75554	0.968684	9
ENSG00000106245.5	BUD31	0.000339649	2	2	0.00162991	Artery_Tibial	0.0441022	Ovary	1.13461	0.865393	0.865393	2.01312	3.1505	2.58181	0.804251	2
ENSG00000213672.3	NCKIPSD	0.00033994	45	1	2.2718e-05	Brain_Cerebellar_Hemisphere	0.0988978	Heart_Atrial_Appendage	38.2286	0.000156608	38.2286	-4.23635	-1.65022	-3.30914	0.420573	1
ENSG00000047662.4	FAM184B	0.000340125	6	6	6.50792e-05	Ovary	0.786422	Brain_Frontal_Cortex_BA9	1.82202	0.225716	0.225716	-3.99359	2.3466	0.261185	2.19382	6
ENSG00000204304.7	PBX2	0.000343078	4	4	9.92503e-06	Colon_Sigmoid	0.670536	Artery_Aorta	1.38964	0.652228	0.652228	-0.425412	4.4188	1.9398	1.97951	4
ENSG00000160049.7	DFFA	0.000346339	11	7	0.00834083	Artery_Aorta	0.995067	Testis	7.05621	0.0261244	0.256296	-1.10625	2.63795	0.347297	1.21896	7
ENSG00000117450.9	PRDX1	0.00034957	21	7	6.13017e-06	Lung	0.873288	Skin_Sun_Exposed_Lower_leg	11.2257	0.015702	0.387182	-4.52185	4.22425	-2.10322	2.14864	7
ENSG00000258910.2	RP11-19E11.1	0.000350116	1	1	0.000350116	Skin_Sun_Exposed_Lower_leg	0.000350116	Skin_Sun_Exposed_Lower_leg	1	1	1	-3.57508	-3.57508	-3.57508	NA	1
ENSG00000173914.7	RBM4B	0.000350709	3	3	0.00106065	Brain_Anterior_cingulate_cortex_BA24	0.211997	Heart_Atrial_Appendage	1.21123	0.606144	0.606144	-3.27392	-1.24809	-2.51522	1.10447	3
ENSG00000113522.9	RAD50	0.00035217	10	7	1.99935e-05	Pancreas	0.589082	Small_Intestine_Terminal_Ileum	5.82247	0.0770689	0.283083	-2.15874	4.26496	1.32397	1.70825	7
ENSG00000175073.7	VCPIP1	0.000353303	2	2	0.00220184	Small_Intestine_Terminal_Ileum	0.00620332	Brain_Spinal_cord_cervical_c-1	1.06127	0.938731	0.938731	2.73684	3.06156	2.8992	0.229617	2
ENSG00000214842.5	RAD51AP2	0.000353403	9	6	4.715e-05	Thyroid	0.452895	Brain_Cerebellum	5.35593	0.0351876	0.25478	-4.06932	0.880102	-2.19918	1.58913	6
ENSG00000227450.2	CTB-58E17.5	0.000354545	4	4	0.00140921	Pituitary	0.059	Adipose_Subcutaneous	1.39053	0.623815	0.623815	-3.19276	-1.88819	-2.40826	0.557414	4
ENSG00000225868.2	AC016582.2	0.000355399	8	8	4.825e-06	Pituitary	0.826625	Artery_Aorta	2.10908	0.34178	0.34178	-3.64331	4.57226	0.704018	2.42489	8
ENSG00000120068.5	HOXB8	0.000355785	1	1	0.000355785	Ovary	0.000355785	Ovary	1	1	1	-3.57088	-3.57088	-3.57088	NA	1
ENSG00000146112.7	PPP1R18	0.000356828	16	10	0.000910199	Thyroid	0.787319	Esophagus_Gastroesophageal_Junction	8.60265	0.0781812	0.28746	-1.65506	3.31691	1.37069	1.50972	10
ENSG00000213719.4	CLIC1	0.000357502	9	8	0.000504851	Breast_Mammary_Tissue	0.851326	Muscle_Skeletal	4.15945	0.0968606	0.210882	-2.9524	3.47817	1.49106	2.20747	8
ENSG00000177479.15	ARIH2	0.000359261	21	5	9.14109e-06	Cells_Transformed_fibroblasts	0.773316	Ovary	15.5754	0.000223021	0.616203	-4.43655	0.28804	-2.89305	1.1323	5
ENSG00000101310.10	SEC23B	0.000359443	29	4	2.44343e-06	Cells_Transformed_fibroblasts	0.912763	Breast_Mammary_Tissue	23.0829	0.000703733	0.862416	-3.20916	4.71279	0.617356	1.16409	4
ENSG00000226383.1	AC093375.1	0.000362176	26	4	0.000188498	Stomach	0.276036	Ovary	18.7722	0.0014505	0.703948	1.08927	3.73395	2.47359	0.840143	4
ENSG00000117360.8	PRPF3	0.000362368	3	3	0.000758379	Prostate	0.998207	Brain_Nucleus_accumbens_basal_ganglia	1.57501	0.495611	0.495611	-3.36755	0.00224716	-1.70893	1.68552	3
ENSG00000014914.15	MTMR11	0.000363278	15	5	0.000318593	Brain_Cerebellum	0.954125	Muscle_Skeletal	10.4938	0.00984275	0.410183	-1.64453	3.59969	0.159031	1.22704	5
ENSG00000167770.7	OTUB1	0.000363364	6	5	0.000103457	Nerve_Tibial	0.807637	Artery_Aorta	2.26736	0.0207758	0.755631	-1.63877	3.88234	1.15106	2.24271	5
ENSG00000103335.15	PIEZO1	0.000363905	12	12	0.014073	Lung	0.999365	Brain_Amygdala	4.52676	0.165123	0.165123	-1.91825	2.4554	0.216663	1.42075	12
ENSG00000088367.16	EPB41L1	0.000368219	4	2	0.000249036	Artery_Aorta	0.127384	Minor_Salivary_Gland	3.05098	0.0309945	0.88219	-2.83252	3.66325	0.488588	3.15301	2
ENSG00000049246.10	PER3	0.000369999	4	4	0.000133468	Heart_Left_Ventricle	0.778301	Whole_Blood	1.82625	0.381933	0.381933	-3.81997	0.621072	-0.814209	2.04293	4
ENSG00000118292.4	C1orf54	0.000371716	7	7	0.000169474	Testis	0.786009	Heart_Atrial_Appendage	3.42075	0.192047	0.192047	-2.51985	3.76065	-0.260099	1.96493	7
ENSG00000179588.4	ZFPM1	0.000372536	10	10	0.00123814	Spleen	0.5573	Lung	3.81249	0.148927	0.148927	-3.22995	1.31745	-0.374052	1.52262	10
ENSG00000230600.1	RP11-73B2.2	0.000376356	1	1	0.000376356	Testis	0.000376356	Testis	1	1	1	-3.55613	-3.55613	-3.55613	NA	1
ENSG00000168779.15	SHOX2	0.000380078	13	8	0.00275268	Whole_Blood	0.927343	Cells_EBV-transformed_lymphocytes	7.13963	0.017667	0.273982	-2.64662	2.99409	0.160783	1.6779	8
ENSG00000203684.5	IBA57-AS1	0.000380367	2	2	8.26337e-05	Lung	0.325419	Brain_Cortex	1.12334	0.876664	0.876664	-3.93663	0.983383	-1.47662	3.47898	2
ENSG00000255042.1	RP11-347H15.5	0.000381022	11	5	0.000472887	Testis	0.700744	Colon_Transverse	8.37926	0.00854799	0.292351	-3.49566	0.384317	-1.49646	1.15908	5
ENSG00000270673.1	YTHDF3-AS1	0.000384342	18	7	9.65762e-06	Esophagus_Muscularis	0.943634	Ovary	11.8426	0.000759817	0.434247	0.0707035	4.4247	2.8341	1.35458	7
ENSG00000172053.10	QARS	0.000385038	3	3	5.88064e-05	Esophagus_Mucosa	0.798104	Vagina	1.20923	0.702513	0.702513	-4.01755	0.255801	-1.97132	2.14241	3
ENSG00000143126.7	CELSR2	0.000386535	20	11	9.88532e-05	Nerve_Tibial	0.806169	Artery_Tibial	8.45542	0.00643476	0.360806	-3.89339	2.60114	0.370291	1.8363	11
ENSG00000114268.7	PFKFB4	0.000390376	10	10	0.000198473	Testis	0.989784	Esophagus_Mucosa	3.11812	0.1493	0.1493	-3.72095	3.49039	-0.690941	1.84997	10
ENSG00000221988.8	PPT2	0.000392905	4	4	0.000230782	Muscle_Skeletal	0.473333	Cells_Transformed_fibroblasts	2.48631	0.118023	0.118023	-3.68269	-0.717067	-2.59329	1.34603	4
ENSG00000249026.2	CTNNAP1	0.000394489	1	1	0.000394489	Colon_Transverse	0.000394489	Colon_Transverse	1	1	1	-3.54374	-3.54374	-3.54374	NA	1
ENSG00000228022.1	HCG20	0.000395565	30	6	0.0267714	Colon_Transverse	0.989133	Skin_Sun_Exposed_Lower_leg	20.3757	0.00565103	0.743779	-2.21483	1.73897	0.00237534	1.07184	6
ENSG00000007933.8	FMO3	0.000397029	21	11	0.000115085	Stomach	0.956474	Esophagus_Muscularis	9.30257	0.0349795	0.347654	-1.67979	3.85637	1.07824	1.35046	11
ENSG00000126432.9	PRDX5	0.000397165	12	8	7.05712e-05	Brain_Cerebellum	0.903835	Muscle_Skeletal	5.41275	0.0152727	0.199274	-3.97435	3.9496	-0.581071	2.30179	8
ENSG00000171992.8	SYNPO	0.000398855	1	1	0.000398855	Brain_Cortex	0.000398855	Brain_Cortex	1	1	1	3.54084	3.54084	3.54084	NA	1
ENSG00000173660.7	UQCRH	0.000401871	22	5	4.42508e-07	Pancreas	0.999665	Skin_Not_Sun_Exposed_Suprapubic	14.9358	0.00361821	0.502807	-0.789681	5.0497	0.748651	1.18338	5
ENSG00000235821.1	IFITM4P	0.000402071	41	3	0.000255734	Brain_Hippocampus	0.933715	Skin_Not_Sun_Exposed_Suprapubic	31.9497	0.00104657	1.16423	-3.65645	1.84977	-1.54342	1.25202	3
ENSG00000214142.2	AC073842.18	0.000407002	1	1	0.000407002	Thyroid	0.000407002	Thyroid	1	1	1	3.5355	3.5355	3.5355	NA	1
ENSG00000224680.4	PLA2G12AP1	0.000408147	1	1	0.000408147	Vagina	0.000408147	Vagina	1	1	1	-3.53476	-3.53476	-3.53476	NA	1
ENSG00000109184.10	DCUN1D4	0.000409624	15	6	1.90059e-05	Thyroid	0.405291	Artery_Aorta	9.31702	0.0131035	0.533304	-4.27626	1.39114	-2.80428	1.55852	6
ENSG00000022840.11	RNF10	0.000412144	6	5	0.0401254	Breast_Mammary_Tissue	0.766021	Liver	2.46598	0.0629639	0.46603	-2.05246	1.99266	0.45029	1.55408	5
ENSG00000240875.1	LINC00886	0.00041332	37	3	1.50488e-05	Artery_Tibial	0.627198	Spleen	27.7608	0.0026413	1.05843	-1.67314	4.32797	2.39304	1.52849	3
ENSG00000102595.14	UGGT2	0.000422843	30	4	0.000165418	Cells_Transformed_fibroblasts	0.927924	Heart_Left_Ventricle	19.5799	0.00533612	0.715392	-3.7667	3.23357	1.19249	1.95297	4
ENSG00000196126.6	HLA-DRB1	0.000426352	43	5	0.00456599	Spleen	0.987185	Uterus	26.9597	0.00200834	1.18375	-2.83616	2.01674	-0.313603	1.0495	5
ENSG00000008838.13	MED24	0.000426638	40	3	4.78645e-05	Brain_Cortex	0.971663	Cells_EBV-transformed_lymphocytes	24.7389	0.000946892	0.890086	-4.06582	1.9297	-0.624416	1.75434	3
ENSG00000163050.12	ADCK3	0.000427231	13	12	0.000444238	Brain_Cortex	0.877158	Lung	3.9627	0.0770332	0.136256	-3.2446	3.5123	0.976343	1.87534	12
ENSG00000124164.11	VAPB	0.000427585	35	2	2.33025e-05	Brain_Anterior_cingulate_cortex_BA24	0.396684	Prostate	28.2278	0.000247817	1.52068	0.847558	4.23064	3.15806	0.959404	2
ENSG00000173442.7	EHBP1L1	0.000431782	9	9	9.8615e-06	Pancreas	0.776914	Stomach	3.62137	0.159363	0.159363	-4.42019	1.6895	-1.90274	1.8094	9
ENSG00000236456.1	RP4-785G19.2	0.000434799	1	1	0.000434799	Prostate	0.000434799	Prostate	1	1	1	-3.51801	-3.51801	-3.51801	NA	1
ENSG00000206341.6	HLA-H	0.00043887	47	4	0.000294191	Brain_Spinal_cord_cervical_c-1	0.97017	Pituitary	33.157	0.0042571	1.11231	-2.04429	3.62036	1.74753	1.25005	4
ENSG00000204444.6	APOM	0.000439604	8	7	2.86124e-05	Muscle_Skeletal	0.108477	Pituitary	3.85052	0.0737808	0.158599	1.60508	4.18424	2.76323	0.985739	7
ENSG00000115474.6	KCNJ13	0.000441885	3	3	2.26182e-05	Thyroid	0.211756	Testis	1.97002	0.168694	0.168694	-3.59362	4.23734	0.630824	3.95188	3
ENSG00000175348.6	TMEM9B	0.000444047	16	10	6.44014e-05	Lung	0.664951	Adipose_Subcutaneous	7.05949	0.0476302	0.237367	0.433088	3.99607	2.08927	0.937007	10
ENSG00000237550.4	RPL9P9	0.000444514	3	3	5.42187e-05	Prostate	0.308686	Small_Intestine_Terminal_Ileum	1.31632	0.674582	0.674582	-4.03665	1.37802	-1.22554	2.7133	3
ENSG00000232075.1	MRPL35P2	0.000447309	28	4	5.44863e-06	Adrenal_Gland	0.883514	Skin_Sun_Exposed_Lower_leg	19.9754	0.00365743	0.800152	-4.54673	-0.146516	-2.38293	1.23918	4
ENSG00000132294.9	EFR3A	0.000448426	6	6	0.000111905	Colon_Transverse	0.976222	Small_Intestine_Terminal_Ileum	2.47991	0.280399	0.280399	-3.86321	1.50169	-1.0173	2.14035	6
ENSG00000067141.12	NEO1	0.000450655	6	5	0.00290951	Cells_EBV-transformed_lymphocytes	0.718481	Brain_Frontal_Cortex_BA9	2.83795	0.0635557	0.50219	-2.51479	2.97714	0.360622	1.99947	5
ENSG00000110076.14	NRXN2	0.000453079	19	2	0.000128846	Skin_Sun_Exposed_Lower_leg	0.142753	Adipose_Visceral_Omentum	15.2551	0.00268515	1.73388	1.46562	3.82865	2.82705	0.655243	2
ENSG00000182568.12	SATB1	0.000455554	18	14	2.93621e-05	Brain_Cerebellum	0.985938	Muscle_Skeletal	7.08629	0.0391549	0.239664	-4.17836	0.899606	-1.18499	1.59526	14
ENSG00000204257.10	HLA-DMA	0.000456157	26	4	8.57676e-05	Testis	0.066062	Artery_Tibial	19.6418	0.00433889	0.682926	-3.92768	-1.838	-3.00932	0.633277	4
ENSG00000251562.3	MALAT1	0.000460595	5	5	0.00173612	Spleen	0.807461	Muscle_Skeletal	1.61389	0.418074	0.418074	-3.13201	2.63411	0.595407	2.26925	5
ENSG00000155542.7	SETD9	0.000460851	48	1	1.44045e-05	Brain_Cortex	0.306895	Liver	43.167	0.000284014	43.167	-4.3376	-1.02176	-3.30566	0.729363	1
ENSG00000160741.12	CRTC2	0.0004615	3	3	4.7447e-05	Muscle_Skeletal	0.737205	Artery_Coronary	1.85742	0.236146	0.236146	-4.06786	0.335557	-2.21448	2.28288	3
ENSG00000138623.5	SEMA7A	0.000462258	6	6	0.000981181	Adipose_Visceral_Omentum	0.511942	Spleen	1.61107	0.521134	0.521134	-2.94597	3.29587	-0.211032	2.44993	6
ENSG00000232388.2	LINC00493	0.000468743	24	9	0.000163327	Brain_Anterior_cingulate_cortex_BA24	0.9416	Nerve_Tibial	13.0311	0.028225	0.434786	-3.76988	1.21621	-1.12321	1.54887	9
ENSG00000223503.1	RP11-29H23.6	0.000469757	1	1	0.000469757	Spleen	0.000469757	Spleen	1	1	1	-3.49743	-3.49743	-3.49743	NA	1
ENSG00000149743.9	TRPT1	0.00046985	33	4	3.09316e-06	Artery_Aorta	0.948025	Pituitary	20.4385	0.000605632	0.817909	0.0651876	4.66453	2.88829	1.09906	4
ENSG00000225940.1	AC022431.2	0.000477444	4	4	3.74858e-05	Brain_Nucleus_accumbens_basal_ganglia	0.480068	Whole_Blood	1.46623	0.488067	0.488067	0.706193	4.12245	1.87427	1.52826	4
ENSG00000205832.7	C16orf96	0.000480088	4	4	0.000485317	Cells_EBV-transformed_lymphocytes	0.791324	Prostate	2.97307	0.159807	0.159807	-3.48873	-0.264592	-1.66957	1.33966	4
ENSG00000168477.13	TNXB	0.000480831	4	4	0.001577	Adrenal_Gland	0.42201	Spleen	1.79782	0.542212	0.542212	-1.7384	3.16013	0.815128	2.00569	4
ENSG00000086848.10	ALG9	0.000481336	4	4	1.8415e-05	Cells_Transformed_fibroblasts	0.419786	Adipose_Visceral_Omentum	2.0076	0.277835	0.277835	-4.28329	2.11922	-1.53121	2.83183	4
ENSG00000170382.7	LRRN2	0.000483892	6	6	0.00021028	Esophagus_Mucosa	0.682578	Brain_Caudate_basal_ganglia	1.92608	0.216712	0.216712	-1.40879	3.70634	1.41109	2.00423	6
ENSG00000215346.3	AF131215.5	0.000484809	1	1	0.000484809	Lung	0.000484809	Lung	1	1	1	-3.48901	-3.48901	-3.48901	NA	1
ENSG00000222041.6	LINC00152	0.00048766	10	9	0.000589044	Colon_Transverse	0.938255	Whole_Blood	5.2944	0.124594	0.197134	-3.43661	1.01791	-1.12616	1.41323	9
ENSG00000239650.3	GUSBP4	0.000499206	35	5	9.64329e-05	Ovary	0.796887	Uterus	25.6475	0.000110099	0.970524	-3.48144	3.8994	0.942688	1.33109	5
ENSG00000204789.3	ZNF204P	0.000499942	25	12	0.000937514	Pancreas	0.955371	Artery_Tibial	9.35855	0.00859174	0.323888	-3.29074	3.30864	0.508413	1.32886	12
ENSG00000172995.12	ARPP21	0.00050064	5	4	4.46586e-06	Artery_Tibial	0.541531	Whole_Blood	2.64745	0.0852123	0.419267	-4.58843	1.64149	-2.20209	2.63339	4
ENSG00000254006.1	RP11-1D12.2	0.000500775	4	4	0.00154653	Thyroid	0.321162	Adipose_Visceral_Omentum	1.56156	0.420015	0.420015	0.992072	3.16581	2.43188	0.990923	4
ENSG00000167083.2	GNGT2	0.00050211	7	7	0.000577239	Thyroid	0.600898	Lung	3.04517	0.134147	0.134147	-3.44209	1.20397	-1.58804	1.58597	7
ENSG00000143416.16	SELENBP1	0.000503508	13	8	5.00087e-05	Cells_Transformed_fibroblasts	0.682966	Brain_Caudate_basal_ganglia	7.35661	0.0151475	0.289766	-4.05559	0.881974	-1.859	1.44371	8
ENSG00000127980.11	PEX1	0.000505978	6	6	0.0015187	Adipose_Visceral_Omentum	0.979472	Muscle_Skeletal	2.7397	0.343033	0.343033	-1.99539	3.17109	0.153877	1.74281	6
ENSG00000162413.12	KLHL21	0.000506871	1	1	0.000506871	Artery_Tibial	0.000506871	Artery_Tibial	1	1	1	-3.4771	-3.4771	-3.4771	NA	1
ENSG00000134762.12	DSC3	0.000508889	6	5	1.0456e-05	Nerve_Tibial	0.528528	Heart_Atrial_Appendage	3.1107	0.0988569	0.231426	-4.40752	1.44461	-1.53344	2.21244	5
ENSG00000177875.3	C12orf68	0.000509562	2	2	0.000457364	Esophagus_Mucosa	0.943285	Adipose_Subcutaneous	1.45232	0.547678	0.547678	-3.50456	-0.0711414	-1.78785	2.42779	2
ENSG00000226221.1	AC022431.1	0.000512239	1	1	0.000512239	Skin_Sun_Exposed_Lower_leg	0.000512239	Skin_Sun_Exposed_Lower_leg	1	1	1	-3.47427	-3.47427	-3.47427	NA	1
ENSG00000143507.13	DUSP10	0.000512725	5	5	0.000599009	Thyroid	0.614664	Nerve_Tibial	1.35386	0.421771	0.421771	-3.43206	2.74475	-0.293726	2.65429	5
ENSG00000135913.6	USP37	0.000512809	19	5	4.21437e-05	Muscle_Skeletal	0.589749	Pituitary	13.0216	0.00868914	0.571579	-2.58197	4.0954	1.81862	1.59066	5
ENSG00000115602.12	IL1RL1	0.000514155	13	1	0.000219396	Brain_Amygdala	0.00448905	Brain_Cortex	12.3888	0.00458451	12.3888	-3.69557	-2.84158	-3.38999	0.264025	1
ENSG00000101003.8	GINS1	0.000518362	4	4	2.95368e-05	Esophagus_Mucosa	0.411708	Liver	2.3173	0.286445	0.286445	-4.17701	2.07364	-0.743495	2.77316	4
ENSG00000124302.8	CHST8	0.000519339	15	10	0.000852003	Brain_Caudate_basal_ganglia	0.927079	Vagina	7.21572	0.0247384	0.258075	-2.06129	3.33532	-0.245994	1.94686	10
ENSG00000272861.1	RP11-332H14.1	0.000521507	3	3	0.000163075	Brain_Cortex	0.629538	Nerve_Tibial	1.18524	0.832634	0.832634	-3.77026	-0.482377	-2.16906	1.64561	3
ENSG00000211448.7	DIO2	0.000522883	7	7	4.39466e-06	Brain_Cerebellum	0.793566	Skin_Sun_Exposed_Lower_leg	2.12354	0.296605	0.296605	-4.59179	3.52861	0.102752	2.46602	7
ENSG00000143545.4	RAB13	0.000524978	6	5	0.00072659	Adipose_Subcutaneous	0.0605082	Heart_Atrial_Appendage	2.83748	0.0812784	0.328826	-2.43948	3.37934	1.02951	2.58489	5
ENSG00000100325.10	ASCC2	0.000530585	17	8	0.0175235	Cells_Transformed_fibroblasts	0.890248	Brain_Spinal_cord_cervical_c-1	9.5888	0.0499274	0.344139	-2.37554	1.77888	-0.428007	1.16976	8
ENSG00000220721.1	OR1F12	0.000537175	5	5	0.0257133	Thyroid	0.677779	Nerve_Tibial	3.23074	0.136382	0.136382	-0.714818	2.23051	0.769148	1.37422	5
ENSG00000143418.15	CERS2	0.00054518	11	5	0.143786	Artery_Aorta	0.929299	Cells_Transformed_fibroblasts	8.36025	0.0217393	0.283753	-1.46184	1.22259	-0.314795	0.902854	5
ENSG00000132561.9	MATN2	0.000547113	12	11	0.000124243	Thyroid	0.879721	Spleen	3.46636	0.0312028	0.284758	-3.8376	3.41993	-0.755186	2.35134	11
ENSG00000141736.9	ERBB2	0.000549069	7	7	1.89535e-05	Brain_Substantia_nigra	0.0703512	Brain_Spinal_cord_cervical_c-1	4.11139	0.167646	0.167646	-4.27688	-1.80964	-3.49095	0.786719	7
ENSG00000143575.10	HAX1	0.000550555	16	11	5.73587e-06	Cells_EBV-transformed_lymphocytes	0.983967	Skin_Not_Sun_Exposed_Suprapubic	8.35141	0.116987	0.300492	-4.5359	0.764544	-0.935093	1.24034	11
ENSG00000164168.3	TMEM184C	0.000555303	1	1	0.000555303	Thyroid	0.000555303	Thyroid	1	1	1	3.45256	3.45256	3.45256	NA	1
ENSG00000011295.11	TTC19	0.00055718	28	2	1.24728e-05	Artery_Tibial	0.0278345	Muscle_Skeletal	23.4892	0.00205068	1.19294	2.19961	4.36916	3.50163	0.609762	2
ENSG00000103653.12	CSK	0.000559947	10	6	0.000383317	Artery_Aorta	0.868134	Skin_Sun_Exposed_Lower_leg	6.01401	0.0187405	0.228193	-3.09942	3.55131	1.19276	2.31021	6
ENSG00000143552.5	NUP210L	0.000564668	13	10	1.09676e-05	Nerve_Tibial	0.89098	Brain_Hypothalamus	7.12197	0.094981	0.277411	0.137064	4.39716	2.65598	1.09451	10
ENSG00000162997.11	PRORSD1P	0.000566887	18	5	0.000573446	Whole_Blood	0.606684	Lung	12.9693	0.00117927	0.581918	0.514813	3.44387	2.04573	0.806171	5
ENSG00000101294.12	HM13	0.000569704	4	4	2.69929e-05	Cells_Transformed_fibroblasts	0.147836	Skin_Not_Sun_Exposed_Suprapubic	2.40762	0.207839	0.207839	-4.19746	1.44722	-2.42519	2.61147	4
ENSG00000181085.10	MAPK15	0.000570555	4	4	0.000707058	Esophagus_Muscularis	0.315679	Skin_Sun_Exposed_Lower_leg	1.81641	0.185842	0.185842	-3.12442	3.38683	-0.533513	2.77137	4
ENSG00000164068.11	RNF123	0.000570949	33	4	0.00259568	Skin_Not_Sun_Exposed_Suprapubic	0.989209	Cells_Transformed_fibroblasts	24.0939	0.000995246	0.968041	-1.82722	3.01196	1.05414	1.07591	4
ENSG00000225171.2	DUTP6	0.000572924	41	1	9.97e-05	Adrenal_Gland	0.151795	Brain_Frontal_Cortex_BA9	35.4478	0.000891654	35.4478	-3.89132	-1.43322	-3.17776	0.56888	1
ENSG00000174891.8	RSRC1	0.000572997	28	7	1.43512e-05	Colon_Transverse	0.648188	Cells_Transformed_fibroblasts	17.768	0.00867671	0.644716	-3.64066	4.33842	2.47417	1.49253	7
ENSG00000101444.8	AHCY	0.000573877	4	4	4.66942e-05	Brain_Cerebellar_Hemisphere	0.62876	Small_Intestine_Terminal_Ileum	1.65864	0.611767	0.611767	-0.483473	4.07159	1.95511	1.99088	4
ENSG00000236624.4	CCDC163P	0.000576485	45	1	1.66874e-05	Colon_Sigmoid	0.0141655	Brain_Hippocampus	43.6456	1.96879e-05	43.6456	-4.30515	-2.45304	-3.38734	0.247564	1
ENSG00000255190.2	TRIM51DP	0.000578351	10	2	0.000551852	Pancreas	0.740763	Brain_Amygdala	8.78797	0.0113455	0.664471	0.330843	3.45424	1.37594	0.972184	2
ENSG00000250411.1	RP11-257I8.2	0.000582208	3	3	3.14213e-05	Skin_Not_Sun_Exposed_Suprapubic	0.317945	Adipose_Subcutaneous	1.80351	0.32574	0.32574	-4.16291	-0.998691	-2.20804	1.70878	3
ENSG00000172460.10	PRSS30P	0.00058313	36	4	0.000491558	Skin_Not_Sun_Exposed_Suprapubic	0.989077	Muscle_Skeletal	25.0573	0.00375305	1.04781	-0.859216	3.48531	1.39882	0.978043	4
ENSG00000154328.11	NEIL2	0.000584261	35	7	7.2899e-05	Heart_Left_Ventricle	0.794335	Esophagus_Mucosa	19.1473	0.00384709	0.664516	-3.96662	1.86104	-1.68907	1.44242	7
ENSG00000103642.7	LACTB	0.000586975	31	4	3.01287e-05	Colon_Transverse	0.411396	Cells_Transformed_fibroblasts	24.279	0.00013992	0.855152	0.821439	4.17249	2.85657	0.785012	4
ENSG00000178662.11	CSRNP3	0.000588544	8	7	9.64381e-05	Muscle_Skeletal	0.635606	Colon_Sigmoid	2.67061	0.0838438	0.393265	-0.935375	3.89938	1.10013	1.80812	7
ENSG00000226913.1	BSN-AS2	0.00058889	13	5	1.93555e-07	Nerve_Tibial	0.0898173	Esophagus_Muscularis	9.76038	0.00475075	0.372896	1.69636	5.20542	3.5891	0.890436	5
ENSG00000167995.11	BEST1	0.000592385	13	13	0.000300393	Heart_Atrial_Appendage	0.555678	Cells_EBV-transformed_lymphocytes	3.09138	0.11406	0.11406	-1.96374	3.61496	1.09105	1.5791	13
ENSG00000196517.7	SLC6A9	0.000592529	5	5	0.00336559	Cells_Transformed_fibroblasts	0.502562	Skin_Not_Sun_Exposed_Suprapubic	1.70369	0.494063	0.494063	-2.93221	1.36637	-0.831649	1.87396	5
ENSG00000109576.9	AADAT	0.000597049	29	4	0.00108014	Uterus	0.899207	Pituitary	21.7168	0.000988083	0.81523	-2.06219	3.26877	1.42151	1.17566	4
ENSG00000258737.1	SUB1P2	0.00059726	1	1	0.00059726	Testis	0.00059726	Testis	1	1	1	-3.43286	-3.43286	-3.43286	NA	1
ENSG00000196990.4	FAM163B	0.000599912	5	5	0.00025347	Nerve_Tibial	0.443351	Liver	1.87015	0.252998	0.252998	-3.65873	0.780589	-1.78512	1.79107	5
ENSG00000134308.9	YWHAQ	0.00060313	6	6	0.00331699	Lung	0.501932	Adipose_Subcutaneous	1.79716	0.461555	0.461555	-2.27887	2.93672	0.958607	2.01971	6
ENSG00000184220.6	CMSS1	0.000603297	8	6	0.000179522	Cells_Transformed_fibroblasts	0.991196	Heart_Left_Ventricle	4.9017	0.0253157	0.164496	-3.74622	2.36226	-1.87465	2.04884	6
ENSG00000114626.13	ABTB1	0.000617054	9	8	0.00527606	Brain_Cortex	0.960985	Thyroid	3.83115	0.12617	0.181535	-2.78968	0.387468	-1.10096	1.22173	8
ENSG00000196914.4	ARHGEF12	0.00061899	4	4	4.31325e-05	Brain_Cerebellum	0.140074	Skin_Sun_Exposed_Lower_leg	2.31288	0.227913	0.227913	-4.09003	3.2894	-1.2063	3.18343	4
ENSG00000051128.14	HOMER3	0.000619963	8	7	0.108797	Muscle_Skeletal	0.695359	Ovary	4.10454	0.00421778	0.141129	-0.998047	1.60363	0.397737	0.902704	7
ENSG00000255038.1	RP11-1167A19.2	0.000624956	3	3	0.00129582	Vagina	0.0630237	Nerve_Tibial	1.1516	0.815586	0.815586	-2.00571	3.2169	1.02341	2.70972	3
ENSG00000198373.8	WWP2	0.000625385	18	12	0.00018973	Brain_Cortex	0.306473	Lung	6.66799	0.024816	0.239038	-3.73231	2.54956	-1.14112	2.35894	12
ENSG00000082641.11	NFE2L1	0.000628096	7	7	0.000584286	Testis	0.598909	Colon_Sigmoid	1.69818	0.279413	0.279413	-1.18567	3.43881	1.20179	1.8495	7
ENSG00000157613.6	CREB3L1	0.00062978	1	1	0.00062978	Adipose_Subcutaneous	0.00062978	Adipose_Subcutaneous	1	1	1	-3.41845	-3.41845	-3.41845	NA	1
ENSG00000150768.11	DLAT	0.000631779	4	4	3.82591e-05	Skin_Sun_Exposed_Lower_leg	0.36956	Heart_Left_Ventricle	1.90071	0.0970845	0.0970845	-3.90038	4.11775	-0.548564	3.36964	4
ENSG00000234329.1	RP11-767N6.2	0.000636696	13	5	0.0369309	Thyroid	0.982285	Ovary	9.50033	0.0170334	0.349614	-1.4665	2.08653	0.712219	1.13764	5
ENSG00000116005.7	PCYOX1	0.00063746	7	7	3.56148e-05	Esophagus_Muscularis	0.770564	Cells_Transformed_fibroblasts	2.98572	0.101382	0.101382	-0.291637	4.13423	2.17666	1.42844	7
ENSG00000066279.12	ASPM	0.000637535	3	3	0.00016375	Small_Intestine_Terminal_Ileum	0.758601	Skin_Not_Sun_Exposed_Suprapubic	1.60468	0.398022	0.398022	-3.76923	-0.307319	-2.15075	1.74189	3
ENSG00000266909.1	SLC25A6P4	0.000638072	7	6	0.00138465	Colon_Transverse	0.623223	Brain_Cerebellar_Hemisphere	3.55394	0.0810803	0.267439	-2.43865	3.19783	1.1145	1.88052	6
ENSG00000120306.5	CYSTM1	0.000638735	20	8	0.015201	Brain_Putamen_basal_ganglia	0.894343	Brain_Cortex	11.8729	0.00168623	0.514578	-2.42755	2.05472	-0.113128	1.18075	8
ENSG00000253130.1	CTD-3023L14.2	0.000638884	1	1	0.000638884	Thyroid	0.000638884	Thyroid	1	1	1	3.41455	3.41455	3.41455	NA	1
ENSG00000149782.7	PLCB3	0.000639207	5	5	0.000110784	Skin_Not_Sun_Exposed_Suprapubic	0.655164	Nerve_Tibial	1.96362	0.378477	0.378477	-3.86567	-0.446599	-2.05464	1.43683	5
ENSG00000224690.2	UBE2D3P3	0.000644366	1	1	0.000644366	Esophagus_Gastroesophageal_Junction	0.000644366	Esophagus_Gastroesophageal_Junction	1	1	1	-3.41222	-3.41222	-3.41222	NA	1
ENSG00000117222.9	RBBP5	0.000645789	16	11	4.94064e-06	Brain_Caudate_basal_ganglia	0.740034	Brain_Spinal_cord_cervical_c-1	8.17019	0.0158463	0.275568	-4.56729	2.41913	-2.57734	1.89105	11
ENSG00000244094.1	SPRR2F	0.000647429	4	4	0.000148546	Heart_Atrial_Appendage	0.0398224	Liver	1.84925	0.265281	0.265281	-2.3746	3.79349	-0.703875	3.00112	4
ENSG00000248648.1	RP11-485M7.1	0.000648915	6	6	0.000515405	Testis	0.819349	Adipose_Subcutaneous	1.59881	0.59657	0.59657	-3.47262	1.30988	-0.804127	1.75555	6
ENSG00000108406.5	DHX40	0.000649677	8	3	0.000149181	Testis	0.112163	Cells_EBV-transformed_lymphocytes	6.60404	0.0271561	0.32298	-3.79243	-1.58855	-2.84089	0.837459	3
ENSG00000004059.6	ARF5	0.000651273	4	3	0.000183646	Artery_Tibial	0.635729	Pituitary	2.713	0.0584538	0.459275	-0.473678	3.74051	1.66105	1.7211	3
ENSG00000179361.13	ARID3B	0.000651744	12	8	0.00453163	Brain_Hippocampus	0.893131	Skin_Sun_Exposed_Lower_leg	6.47492	0.0524791	0.341091	-2.83857	1.53862	-0.302185	1.4813	8
ENSG00000166024.9	R3HCC1L	0.000651904	11	7	0.00630163	Whole_Blood	0.850971	Nerve_Tibial	6.17782	0.0203769	0.301167	-2.73166	1.96177	-0.705786	1.47486	7
ENSG00000177034.10	MTX3	0.000655398	3	3	4.49077e-05	Esophagus_Muscularis	0.626827	Muscle_Skeletal	1.54645	0.425298	0.425298	0.486198	4.08066	2.23278	1.79937	3
ENSG00000171517.5	LPAR3	0.000663174	11	11	0.045888	Spleen	0.990483	Skin_Sun_Exposed_Lower_leg	2.73369	0.169341	0.169341	-1.99642	1.29804	-0.0162374	0.829221	11
ENSG00000108306.7	FBXL20	0.000663582	8	6	1.06324e-05	Colon_Transverse	0.492494	Esophagus_Gastroesophageal_Junction	4.31403	0.0327664	0.201121	0.686348	4.40389	2.50542	1.43161	6
ENSG00000182676.4	PPP1R27	0.000664658	7	6	0.0288494	Stomach	0.84861	Prostate	3.23098	0.0239643	0.190354	-1.54737	2.18554	0.0308932	1.55162	6
ENSG00000135046.9	ANXA1	0.000666909	6	6	0.0111292	Brain_Cerebellum	0.355758	Brain_Amygdala	1.89685	0.332047	0.332047	-2.53862	1.42952	-0.506298	1.82843	6
ENSG00000181126.9	HLA-V	0.00067186	45	4	8.60691e-08	Whole_Blood	0.951599	Brain_Cerebellar_Hemisphere	29.5367	0.00259263	1.08091	-0.179755	5.35392	3.21481	1.34955	4
ENSG00000261652.2	C15orf65	0.000671888	14	8	0.00232038	Adipose_Subcutaneous	0.868386	Cells_Transformed_fibroblasts	8.88722	0.0167068	0.341358	-2.42466	3.04583	0.707014	1.32944	8
ENSG00000155729.8	KCTD18	0.000672229	7	7	0.000235352	Adrenal_Gland	0.930004	Skin_Sun_Exposed_Lower_leg	2.29507	0.357664	0.357664	-3.67769	1.28768	-0.790483	1.66459	7
ENSG00000143443.9	C1orf56	0.000673773	4	3	4.51571e-05	Skin_Sun_Exposed_Lower_leg	0.16792	Esophagus_Gastroesophageal_Junction	2.5372	0.0355897	0.439314	-1.37892	4.07937	1.98369	2.40842	3
ENSG00000172500.8	FIBP	0.000679395	26	5	1.00414e-06	Testis	0.244972	Uterus	19.113	0.00337261	0.639011	1.16265	4.89083	3.60926	0.945525	5
ENSG00000159588.10	CCDC17	0.000680327	12	9	0.00283591	Skin_Sun_Exposed_Lower_leg	0.982945	Esophagus_Gastroesophageal_Junction	6.51513	0.0459742	0.219938	-2.98499	1.74663	-0.641115	1.43278	9
ENSG00000162804.9	SNED1	0.000681937	10	7	2.0225e-05	Nerve_Tibial	0.987063	Colon_Sigmoid	4.47589	0.016888	0.196275	0.0162146	4.26239	1.74149	1.4213	7
ENSG00000188011.5	CXXC11	0.000683123	7	6	0.000148477	Skin_Not_Sun_Exposed_Suprapubic	0.261639	Brain_Cerebellum	3.88258	0.112312	0.248944	-3.7936	1.62525	-2.19115	1.94911	6
ENSG00000174903.10	RAB1B	0.000683889	1	1	0.000683889	Brain_Cerebellum	0.000683889	Brain_Cerebellum	1	1	1	-3.39596	-3.39596	-3.39596	NA	1
ENSG00000181915.3	ADO	0.000685942	13	9	0.00444081	Whole_Blood	0.941542	Adipose_Subcutaneous	7.13576	0.0214029	0.272336	-2.84502	1.62051	-0.330637	1.23507	9
ENSG00000002919.10	SNX11	0.000692354	26	3	0.000144435	Artery_Tibial	0.606996	Ovary	20.3107	5.75315e-05	0.89793	0.514366	3.80045	2.70073	0.795349	3
ENSG00000163069.8	SGCB	0.000692394	8	5	5.48616e-05	Skin_Sun_Exposed_Lower_leg	0.768795	Brain_Hippocampus	5.13431	0.0373748	0.348482	-3.82207	4.03389	-0.8702	3.12746	5
ENSG00000136891.9	TEX10	0.000704599	9	7	0.0105142	Esophagus_Muscularis	0.994723	Testis	3.7592	0.018224	0.238096	-1.51046	2.55844	0.736241	1.47627	7
ENSG00000124920.9	MYRF	0.000706245	9	6	5.75613e-05	Cells_Transformed_fibroblasts	0.726753	Colon_Transverse	5.8724	0.010465	0.201798	-2.15716	4.02259	2.40652	2.1608	6
ENSG00000069974.11	RAB27A	0.000715269	20	13	0.00220666	Skin_Sun_Exposed_Lower_leg	0.959682	Brain_Caudate_basal_ganglia	7.48543	0.09378	0.275616	-0.637043	3.06091	1.19541	1.02889	13
ENSG00000178057.10	NDUFAF3	0.000715765	6	5	7.38744e-06	Muscle_Skeletal	0.0800703	Spleen	3.61559	0.0924379	0.167451	-4.48221	-1.75028	-3.19784	0.889178	5
ENSG00000160781.11	PAQR6	0.000716935	21	4	0.00088722	Skin_Sun_Exposed_Lower_leg	0.962779	Cells_EBV-transformed_lymphocytes	14.9862	0.00236	0.700972	-0.316269	3.32404	0.950836	0.901141	4
ENSG00000237753.1	AC079922.3	0.000721243	46	1	0.000122035	Small_Intestine_Terminal_Ileum	0.0131798	Liver	42.4109	3.53814e-05	42.4109	-3.842	-2.47887	-3.24888	0.285389	1
ENSG00000204859.7	ZBTB48	0.00072148	9	9	0.000391692	Lung	0.619537	Artery_Tibial	4.83646	0.194651	0.194651	0.496506	3.54562	1.97079	1.24935	9
ENSG00000134262.8	AP4B1	0.000723274	15	7	0.000193491	Testis	0.886383	Thyroid	7.24299	0.0334561	0.252363	-3.20103	3.72737	0.647476	2.05599	7
ENSG00000168062.5	BATF2	0.000737316	5	5	0.000266111	Brain_Amygdala	0.315438	Cells_Transformed_fibroblasts	1.37245	0.664539	0.664539	-1.24957	3.64623	1.00988	2.10685	5
ENSG00000164465.14	DCBLD1	0.000741715	19	7	0.00077247	Lung	0.816857	Colon_Transverse	10.3329	0.0116009	0.456803	-3.36248	2.48986	-1.43302	1.84292	7
ENSG00000106603.13	COA1	0.000742194	32	6	0.000335402	Brain_Frontal_Cortex_BA9	0.906391	Liver	18.7429	0.0038113	0.671082	-2.22142	3.5863	0.859141	1.1846	6
ENSG00000141294.5	LRRC46	0.000745161	30	4	8.16668e-06	Adipose_Subcutaneous	0.0411707	Brain_Nucleus_accumbens_basal_ganglia	21.1285	0.000737635	0.723362	-4.46077	2.13857	-3.01985	1.19073	4
ENSG00000084754.6	HADHA	0.000760487	8	6	2.93241e-05	Skin_Sun_Exposed_Lower_leg	0.993282	Thyroid	3.9739	0.000833088	0.240239	-0.55068	4.17865	0.644327	1.50043	6
ENSG00000198945.3	L3MBTL3	0.000761647	29	3	3.87846e-05	Nerve_Tibial	0.614176	Brain_Cerebellar_Hemisphere	23.6227	0.000257656	0.809978	-4.1146	-0.504122	-3.33615	0.808814	3
ENSG00000115568.11	ZNF142	0.000761767	12	8	0.00437586	Nerve_Tibial	0.615419	Brain_Spinal_cord_cervical_c-1	5.6767	0.0138502	0.409056	-1.92628	2.84971	1.06989	1.4956	8
ENSG00000233868.1	AC009302.2	0.000761775	2	2	0.00342141	Heart_Left_Ventricle	0.0118652	Artery_Tibial	1.03801	0.961994	0.961994	-2.51613	2.9271	0.205485	3.84894	2
ENSG00000136717.10	BIN1	0.000763252	23	9	0.000105052	Nerve_Tibial	0.894566	Skin_Sun_Exposed_Lower_leg	10.5345	0.0262944	0.422743	-3.87862	2.88821	1.0094	1.34012	9
ENSG00000162623.11	TYW3	0.000770059	27	8	0.000331392	Esophagus_Gastroesophageal_Junction	0.934401	Brain_Cerebellar_Hemisphere	12.7827	0.001902	0.453582	-0.511408	3.58944	1.97005	1.05819	8
ENSG00000080709.10	KCNN2	0.000772085	11	11	0.0160638	Lung	0.863417	Adipose_Subcutaneous	2.5596	0.186792	0.186792	-2.40746	2.10821	0.13099	1.39398	11
ENSG00000229180.4	GS1-124K5.11	0.000777978	25	6	0.0193235	Heart_Left_Ventricle	0.989425	Brain_Substantia_nigra	13.8124	0.00345714	0.660832	-1.90019	2.33923	0.0923932	1.2319	6
ENSG00000152382.5	TADA1	0.000778202	13	9	0.00020196	Esophagus_Mucosa	0.480599	Lung	4.99406	0.0327407	0.176423	-3.71655	2.86753	-0.144366	2.43338	9
ENSG00000139574.7	NPFF	0.000778372	4	4	5.19994e-05	Colon_Transverse	0.563588	Artery_Tibial	1.43063	0.573553	0.573553	-1.40507	4.04645	1.08945	2.25322	4
ENSG00000259471.1	RP11-321F6.1	0.000782494	5	5	0.00955866	Lung	0.25653	Adipose_Subcutaneous	2.75487	0.276437	0.276437	-2.5914	1.65228	-0.557588	1.88245	5
ENSG00000178149.12	DALRD3	0.000782993	18	6	1.03234e-06	Artery_Coronary	0.999544	Skin_Sun_Exposed_Lower_leg	11.6709	0.00936771	0.526342	-4.88537	0.000571475	-3.28215	1.22106	6
ENSG00000135905.14	DOCK10	0.000785393	5	5	2.6364e-05	Cells_Transformed_fibroblasts	0.854821	Cells_EBV-transformed_lymphocytes	2.58491	0.156966	0.156966	-0.835401	4.20279	1.77886	2.05555	5
ENSG00000142534.2	RPS11	0.000786722	10	5	2.26202e-06	Lung	0.0174759	Brain_Nucleus_accumbens_basal_ganglia	7.86273	0.0125657	0.274027	2.37654	4.72848	3.88864	0.766898	5
ENSG00000267848.1	AL118506.1	0.000786767	3	3	0.00266	Artery_Tibial	0.614496	Brain_Cerebellum	1.71953	0.363814	0.363814	-3.00452	1.43899	-0.689733	2.22759	3
ENSG00000160014.12	CALM3	0.000791518	11	10	0.000426204	Stomach	0.852991	Adipose_Subcutaneous	5.33597	0.114338	0.26425	-3.5233	0.852301	-0.665103	1.15686	10
ENSG00000238151.1	MLLT10P1	0.000795425	27	8	0.00107407	Artery_Tibial	0.864833	Small_Intestine_Terminal_Ileum	14.1325	0.0028696	0.549713	-3.27037	2.02798	-1.78543	1.14997	8
ENSG00000134873.5	CLDN10	0.000801496	17	5	0.000287096	Heart_Atrial_Appendage	0.679839	Artery_Aorta	11.2168	0.00677064	0.525078	-1.46346	3.62667	1.96032	1.13737	5
ENSG00000162591.11	MEGF6	0.000805039	13	10	0.000841841	Whole_Blood	0.961253	Skin_Not_Sun_Exposed_Suprapubic	5.83403	0.0639433	0.225031	-0.939774	3.33866	1.01483	1.30169	10
ENSG00000128039.6	SRD5A3	0.00080534	40	4	0.00266507	Brain_Cerebellar_Hemisphere	0.968349	Esophagus_Muscularis	27.6247	0.00944557	1.01797	-0.504567	3.00394	0.934747	0.859405	4
ENSG00000124201.10	ZNFX1	0.000807999	5	5	0.0077744	Whole_Blood	0.252759	Cells_Transformed_fibroblasts	1.61149	0.509539	0.509539	-2.27516	2.66171	0.523545	2.26118	5
ENSG00000228141.2	AC105339.1	0.000810209	1	1	0.000810209	Pituitary	0.000810209	Pituitary	1	1	1	-3.34928	-3.34928	-3.34928	NA	1
ENSG00000270781.1	RP11-501C14.9	0.000811855	5	5	2.68553e-05	Lung	0.181015	Thyroid	3.344	0.185475	0.185475	-4.19861	-1.33764	-2.82581	1.02417	5
ENSG00000204256.8	BRD2	0.000814399	9	8	0.00182673	Brain_Frontal_Cortex_BA9	0.900672	Brain_Cerebellar_Hemisphere	3.86346	0.0937148	0.219303	-3.11705	2.21086	-0.219446	1.82655	8
ENSG00000271466.1	CICP24	0.000817951	1	1	0.000817951	Testis	0.000817951	Testis	1	1	1	-3.34665	-3.34665	-3.34665	NA	1
ENSG00000264968.1	RP11-387H17.4	0.000825709	18	6	4.08175e-06	Skin_Sun_Exposed_Lower_leg	0.516056	Colon_Transverse	12.272	0.0107586	0.440589	0.649437	4.60718	3.08163	0.984034	6
ENSG00000213190.2	MLLT11	0.00082676	10	6	2.6e-05	Esophagus_Muscularis	0.322511	Skin_Not_Sun_Exposed_Suprapubic	6.6851	0.00115733	0.24049	-4.20594	1.32109	-2.93305	1.7922	6
ENSG00000143570.13	SLC39A1	0.000828876	4	3	3.49504e-05	Muscle_Skeletal	0.88082	Skin_Sun_Exposed_Lower_leg	2.68631	0.075312	0.270848	-0.14993	4.13855	2.49851	1.87162	3
ENSG00000213880.3	RPL7AP7	0.000829703	1	1	0.000829703	Testis	0.000829703	Testis	1	1	1	3.34269	3.34269	3.34269	NA	1
ENSG00000178814.11	OPLAH	0.000832088	3	3	0.000321271	Lung	0.199293	Muscle_Skeletal	1.54225	0.483968	0.483968	-3.59752	2.61744	-0.754548	3.14107	3
ENSG00000119778.10	ATAD2B	0.000832505	7	6	0.000102939	Lung	0.573137	Artery_Aorta	2.95714	0.039305	0.516807	-0.563438	3.88356	2.03537	1.59225	6
ENSG00000130429.8	ARPC1B	0.000835158	2	2	0.00314091	Pituitary	0.0235246	Thyroid	1.02353	0.976468	0.976468	-2.26481	2.9536	0.344397	3.68997	2
ENSG00000251288.2	RP11-10L12.2	0.000839236	11	6	1.8936e-05	Nerve_Tibial	0.174108	Ovary	7.5501	0.065043	0.26023	-4.27708	-1.35912	-2.82766	0.833634	6
ENSG00000228639.2	AC005152.3	0.000843091	3	1	0.000336359	Skin_Not_Sun_Exposed_Suprapubic	0.00430795	Skin_Sun_Exposed_Lower_leg	2.89047	0.0272342	2.89047	-3.58556	-2.85469	-3.27524	0.377703	1
ENSG00000269949.1	RP11-738E22.3	0.000846325	37	2	5.87277e-05	Artery_Tibial	0.7616	Small_Intestine_Terminal_Ileum	28.8065	0.00103847	1.36058	-4.01787	0.30338	-3.13675	0.790924	2
ENSG00000251061.2	RP11-789C1.2	0.000846461	6	4	0.0330574	Stomach	0.990038	Lung	4.94667	0.0297109	0.233074	-0.618997	2.13139	0.714886	1.08407	4
ENSG00000135535.10	CD164	0.00084689	10	8	0.000266394	Esophagus_Muscularis	0.861228	Vagina	3.59721	0.0258701	0.182018	-2.19846	3.64596	0.64788	1.83704	8
ENSG00000130158.9	DOCK6	0.000853924	14	7	0.00206194	Thyroid	0.713471	Skin_Not_Sun_Exposed_Suprapubic	8.45897	0.0104647	0.286068	-1.85606	3.08116	0.830444	1.46065	7
ENSG00000225920.2	RIMKLBP2	0.000854216	1	1	0.000854216	Heart_Left_Ventricle	0.000854216	Heart_Left_Ventricle	1	1	1	-3.3346	-3.3346	-3.3346	NA	1
ENSG00000172236.12	TPSAB1	0.000856613	3	3	0.00299427	Muscle_Skeletal	0.844605	Breast_Mammary_Tissue	1.22256	0.816668	0.816668	-2.63507	2.96833	0.045751	2.80951	3
ENSG00000155265.6	GOLGA7B	0.000857798	10	8	0.00951207	Adipose_Subcutaneous	0.890297	Uterus	4.08463	0.0194911	0.227794	-2.59308	2.14441	-0.326046	1.63806	8
ENSG00000238021.2	ARMC4P1	0.00085918	9	6	0.000110173	Pituitary	0.991364	Adipose_Subcutaneous	5.89227	0.0808901	0.213147	-1.67816	3.86702	0.00727114	1.63272	6
ENSG00000149043.12	SYT8	0.000863962	8	8	0.00655394	Lung	0.797709	Pituitary	2.21216	0.211979	0.211979	-2.21467	2.7187	0.35292	1.66953	8
ENSG00000111911.5	HINT3	0.00086405	3	3	6.02709e-05	Esophagus_Muscularis	0.700546	Muscle_Skeletal	1.6492	0.379847	0.379847	-1.45983	4.01175	0.722444	2.89891	3
ENSG00000165879.7	FRAT1	0.00086956	8	8	0.00316618	Artery_Tibial	0.672604	Muscle_Skeletal	2.14151	0.280331	0.280331	-2.19357	2.95113	0.113231	1.89435	8
ENSG00000125247.11	TMTC4	0.000869728	32	3	0.00878686	Adrenal_Gland	0.948	Spleen	24.8711	0.000939179	1.01722	-2.62024	1.98306	-1.0967	1.14089	3
ENSG00000158106.8	RHPN1	0.00086975	16	7	6.39471e-06	Spleen	0.877953	Adipose_Visceral_Omentum	9.15757	0.0312337	0.35343	-2.53108	4.5129	1.74178	1.83943	7
ENSG00000160908.14	ZNF394	0.000871041	5	5	0.00308656	Esophagus_Gastroesophageal_Junction	0.617003	Brain_Cerebellum	1.71235	0.605876	0.605876	-1.63212	2.95898	0.405795	1.93615	5
ENSG00000125995.11	ROMO1	0.000875743	1	1	0.000875743	Esophagus_Mucosa	0.000875743	Esophagus_Mucosa	1	1	1	-3.32767	-3.32767	-3.32767	NA	1
ENSG00000255146.1	RP11-659P15.1	0.000880305	2	2	0.000283895	Pancreas	0.030946	Heart_Left_Ventricle	1.35011	0.64989	0.64989	-3.62957	-2.15777	-2.89367	1.04072	2
ENSG00000105926.11	MPP6	0.000887284	15	9	5.71945e-05	Artery_Tibial	0.835318	Brain_Cortex	6.69053	0.040014	0.279344	-4.0241	2.85906	-0.736718	2.15982	9
ENSG00000080166.11	DCT	0.00089207	33	1	0.000244274	Heart_Left_Ventricle	0.145868	Adrenal_Gland	28.043	0.000333915	28.043	-3.66819	-1.45428	-3.05644	0.470966	1
ENSG00000143624.9	INTS3	0.000898166	3	3	0.00135324	Colon_Sigmoid	0.0443527	Breast_Mammary_Tissue	1.58993	0.404089	0.404089	-3.20444	-2.01074	-2.7279	0.632181	3
ENSG00000244462.3	RBM12	0.000906203	4	4	0.0115703	Brain_Amygdala	0.219175	Brain_Anterior_cingulate_cortex_BA24	1.40794	0.549376	0.549376	-2.50301	2.52498	0.266775	2.519	4
ENSG00000235264.1	RPL5P28	0.000911269	1	1	0.000911269	Pituitary	0.000911269	Pituitary	1	1	1	3.31658	3.31658	3.31658	NA	1
ENSG00000250654.3	RP11-834C11.7	0.000913342	4	4	0.00219058	Muscle_Skeletal	0.430692	Esophagus_Gastroesophageal_Junction	1.54128	0.574524	0.574524	-3.0631	-0.788008	-1.76645	1.11097	4
ENSG00000272666.1	CTA-384D8.35	0.000918467	4	4	0.00132414	Heart_Atrial_Appendage	0.127142	Thyroid	1.60704	0.38223	0.38223	-2.5019	3.21069	1.10428	2.50214	4
ENSG00000269753.1	AL589739.1	0.000926201	4	4	3.21593e-05	Brain_Frontal_Cortex_BA9	0.60669	Adipose_Subcutaneous	1.50077	0.48769	0.48769	-0.904819	4.15761	1.27339	2.41054	4
ENSG00000159596.6	TMEM69	0.00092694	11	7	0.000126454	Breast_Mammary_Tissue	0.105966	Skin_Sun_Exposed_Lower_leg	5.9923	0.0123662	0.26026	-2.10368	3.83326	2.23323	1.58251	7
ENSG00000196123.8	KIAA0895L	0.000927819	6	4	0.0167381	Brain_Caudate_basal_ganglia	0.802136	Pancreas	3.13493	0.0548674	0.500613	-2.2028	2.39241	-0.465242	1.86725	4
ENSG00000117461.10	PIK3R3	0.000928785	3	3	0.00719652	Cells_Transformed_fibroblasts	0.143038	Testis	1.57322	0.14502	0.14502	-1.46457	2.68761	1.28816	2.38404	3
ENSG00000213471.4	TTLL13	0.000931857	8	6	2.09974e-05	Nerve_Tibial	0.778826	Brain_Cerebellar_Hemisphere	5.17409	0.0185572	0.189142	0.280849	4.25401	2.01163	1.1629	6
ENSG00000188641.8	DPYD	0.000933642	12	11	1.31697e-05	Esophagus_Mucosa	0.972028	Whole_Blood	4.81184	0.118677	0.172216	-2.25051	4.35727	0.72602	1.92172	11
ENSG00000213609.3	RP11-170M17.2	0.000936722	3	3	0.0011116	Cells_Transformed_fibroblasts	0.117373	Brain_Amygdala	1.23412	0.74473	0.74473	-3.26064	-1.5659	-2.3609	0.852215	3
ENSG00000119820.6	YIPF4	0.000950211	5	5	0.00295246	Brain_Cerebellar_Hemisphere	0.974709	Muscle_Skeletal	1.96779	0.465639	0.465639	-1.77756	2.97264	0.268798	1.8717	5
ENSG00000178467.13	P4HTM	0.000957246	21	5	6.98997e-06	Pituitary	0.105711	Ovary	15.728	0.00152633	0.524323	-4.49399	-1.61778	-3.69464	0.685022	5
ENSG00000139324.7	TMTC3	0.000957279	13	8	0.00576736	Prostate	0.950731	Skin_Sun_Exposed_Lower_leg	7.06081	0.0418183	0.339323	-1.9292	2.76072	0.8139	1.36462	8
ENSG00000256972.1	AP000462.3	0.000964918	2	2	0.000569115	Testis	0.00125146	Brain_Cerebellum	1.61031	0.389688	0.389688	-3.44592	3.22688	-0.109519	4.71839	2
ENSG00000133069.10	TMCC2	0.000967679	11	8	1.28444e-05	Muscle_Skeletal	0.778861	Artery_Aorta	4.98507	0.0275148	0.183036	-3.67473	4.36274	-0.299041	2.68773	8
ENSG00000176428.5	VPS37D	0.000967721	9	9	0.000496869	Esophagus_Gastroesophageal_Junction	0.921176	Artery_Tibial	2.61139	0.127296	0.127296	-3.48244	1.11167	-1.03965	1.58038	9
ENSG00000198561.8	CTNND1	0.000969415	2	2	0.000925662	Nerve_Tibial	0.00379798	Brain_Substantia_nigra	1.40271	0.597293	0.597293	-3.3122	2.89447	-0.208863	4.38878	2
ENSG00000166128.8	RAB8B	0.000971571	3	3	0.000525365	Thyroid	0.535987	Brain_Cerebellar_Hemisphere	1.39114	0.72656	0.72656	-2.23568	3.46748	0.616896	2.85158	3
ENSG00000080845.13	DLGAP4	0.00097351	4	4	0.00267368	Minor_Salivary_Gland	0.84	Brain_Cerebellum	1.11167	0.86419	0.86419	-3.00296	2.30175	-0.687002	2.41697	4
ENSG00000254547.1	RP11-738O11.13	0.000974733	8	5	0.0507437	Brain_Hippocampus	0.639247	Brain_Cortex	5.73928	0.0418244	0.242695	-1.92539	1.95364	-0.675644	1.3273	5
ENSG00000100147.9	CCDC134	0.000976975	22	9	1.65813e-05	Testis	0.943998	Thyroid	12.2289	0.00947013	0.433683	-4.30656	2.64051	0.787088	1.81728	9
ENSG00000198794.7	SCAMP5	0.000980035	32	6	0.000224316	Brain_Putamen_basal_ganglia	0.562066	Ovary	23.507	0.000964739	0.817823	-3.68993	3.61384	2.00739	1.42606	6
ENSG00000167220.7	HDHD2	0.000986622	20	5	0.000867635	Adrenal_Gland	0.880254	Adipose_Visceral_Omentum	13.8203	0.00135355	0.603846	-2.53572	3.33026	-0.840988	1.5906	5
ENSG00000272236.1	XXbac-BPG170G13.32	0.00098983	14	9	0.00033139	Heart_Atrial_Appendage	0.860868	Adipose_Visceral_Omentum	8.38772	0.0388707	0.283765	-3.58944	2.05529	-0.697182	1.46827	9
ENSG00000162624.10	LHX8	0.000994732	4	4	4.11354e-05	Thyroid	0.383645	Breast_Mammary_Tissue	2.16521	0.290655	0.290655	-4.10101	-0.871199	-2.48566	1.36434	4
ENSG00000155252.12	PI4K2A	0.000994939	3	3	0.000329902	Esophagus_Muscularis	0.38603	Nerve_Tibial	1.7197	0.30659	0.30659	-3.59061	0.866839	-1.39969	2.22969	3
ENSG00000141720.7	PIP4K2B	0.000996251	16	8	0.00211566	Testis	0.560453	Skin_Sun_Exposed_Lower_leg	7.89601	0.0548673	0.285448	-3.0735	2.98207	0.685184	2.36735	8
ENSG00000139330.5	KERA	0.000999176	4	4	0.017	Breast_Mammary_Tissue	0.903939	Skin_Sun_Exposed_Lower_leg	2.09324	0.130938	0.130938	-1.99829	2.38671	-0.144243	1.8974	4
ENSG00000185499.12	MUC1	0.00100173	13	9	0.00632205	Esophagus_Gastroesophageal_Junction	0.990932	Artery_Tibial	6.40211	0.0425095	0.284401	-2.73059	2.09211	-0.559071	1.4699	9
ENSG00000073111.9	MCM2	0.00100351	8	8	3.50781e-06	Pituitary	0.92106	Whole_Blood	1.95801	0.440077	0.440077	-4.6386	0.505768	-0.918667	1.66591	8
ENSG00000106829.14	TLE4	0.00100403	9	9	0.00111311	Esophagus_Mucosa	0.996581	Lung	1.55954	0.571244	0.571244	-3.26026	1.11316	-1.27418	1.57522	9
ENSG00000205955.3	HSP90AA5P	0.00100943	7	5	1.28703e-05	Breast_Mammary_Tissue	0.855475	Uterus	4.40815	0.105738	0.153693	-0.376398	4.3623	0.67726	1.66835	5
ENSG00000108352.7	RAPGEFL1	0.00101268	26	6	0.000311051	Brain_Cortex	0.981474	Nerve_Tibial	17.6904	0.00133881	0.83698	-1.3722	3.60592	0.986744	0.980765	6
ENSG00000182600.5	C2orf82	0.00102692	16	4	0.00191288	Brain_Frontal_Cortex_BA9	0.314016	Brain_Amygdala	11.9	9.2231e-05	0.940767	-3.10344	2.06382	-1.63483	1.41695	4
ENSG00000101134.7	DOK5	0.00102837	8	6	0.000391142	Brain_Putamen_basal_ganglia	0.751017	Esophagus_Muscularis	3.67865	0.0481511	0.459166	0.317299	3.54599	1.3529	1.09156	6
ENSG00000120594.12	PLXDC2	0.00104143	4	4	0.119931	Cells_Transformed_fibroblasts	0.462801	Esophagus_Mucosa	1.98256	0.224367	0.224367	-1.41194	1.55506	0.176481	1.47294	4
ENSG00000241449.1	RP11-545G3.1	0.00105736	6	6	0.00154795	Esophagus_Muscularis	0.734565	Nerve_Tibial	2.81942	0.189489	0.189489	-3.16554	-0.339059	-1.70832	1.15235	6
ENSG00000068976.9	PYGM	0.00105991	4	4	0.000216374	Artery_Tibial	0.86	Stomach	1.61848	0.394839	0.394839	-3.69909	1.73354	-0.775387	2.31207	4
ENSG00000084463.3	WBP11	0.00106112	16	7	2.79408e-05	Nerve_Tibial	0.322797	Brain_Amygdala	10.031	0.000987463	0.462683	-4.18963	2.07416	-2.463	1.69298	7
ENSG00000146700.8	SRCRB4D	0.00106586	15	7	0.00509668	Cells_EBV-transformed_lymphocytes	0.934555	Pancreas	7.4769	0.0150456	0.330356	-1.13463	2.80086	1.4499	1.37489	7
ENSG00000138696.6	BMPR1B	0.00106839	13	13	0.000466498	Brain_Nucleus_accumbens_basal_ganglia	0.954892	Thyroid	3.27581	0.193895	0.193895	-2.07645	3.49929	-0.0869436	1.49582	13
ENSG00000143578.11	CREB3L4	0.00106995	21	4	2.33066e-05	Muscle_Skeletal	0.250008	Vagina	15.7817	0.00485056	0.663864	1.15033	4.2306	3.53534	0.837099	4
ENSG00000168005.4	C11orf84	0.00107144	7	7	2.73205e-05	Skin_Sun_Exposed_Lower_leg	0.757131	Esophagus_Muscularis	2.78994	0.0979389	0.0979389	-0.666119	4.19472	1.6344	1.96969	7
ENSG00000225206.4	MIR137HG	0.00107329	5	4	2.39838e-05	Brain_Amygdala	0.00667135	Brain_Caudate_basal_ganglia	3.8075	0.0406136	0.238623	-4.22416	-2.71282	-3.58862	0.604208	4
ENSG00000124198.8	ARFGEF2	0.00107584	8	7	0.00018087	Artery_Tibial	0.855512	Thyroid	3.15235	0.0524829	0.305513	-1.52808	3.74434	1.63517	1.83277	7
ENSG00000160539.4	PPAPDC3	0.00108087	16	8	0.000140869	Thyroid	0.92	Prostate	8.25747	0.0106877	0.27646	-3.80664	1.80753	-0.602268	1.53924	8
ENSG00000214617.5	SLC6A10P	0.00108502	3	3	0.104999	Heart_Atrial_Appendage	0.696494	Heart_Left_Ventricle	2.36242	0.234766	0.234766	-1.62108	1.24697	-0.254724	1.43881	3
ENSG00000166471.6	TMEM41B	0.00108615	18	7	0.000522486	Adrenal_Gland	0.971352	Colon_Sigmoid	10.7694	0.00595411	0.481778	-3.46896	1.4161	-0.73187	1.11479	7
ENSG00000163348.3	PYGO2	0.00109526	2	2	0.000976584	Skin_Not_Sun_Exposed_Suprapubic	0.0343556	Brain_Anterior_cingulate_cortex_BA24	1.14284	0.857162	0.857162	-2.11587	3.29719	0.590657	3.82761	2
ENSG00000051108.10	HERPUD1	0.00110245	9	5	7.80377e-05	Esophagus_Muscularis	0.683426	Thyroid	6.50324	0.00580797	0.262346	-0.407792	3.95035	2.54774	1.50355	5
ENSG00000141750.6	STAC2	0.00110773	5	5	0.00011443	Skin_Sun_Exposed_Lower_leg	0.0255134	Artery_Aorta	2.90786	0.107953	0.107953	-3.85776	-2.23354	-2.81196	0.659152	5
ENSG00000087510.5	TFAP2C	0.00111132	10	10	0.00117518	Thyroid	0.970276	Pancreas	2.90451	0.111126	0.111126	-3.01547	3.24484	-0.337081	1.77896	10
ENSG00000151575.10	TEX9	0.00111406	23	8	5.41166e-05	Skin_Sun_Exposed_Lower_leg	0.955036	Cells_EBV-transformed_lymphocytes	14.383	0.00297177	0.496104	-0.0563834	4.0371	2.51725	0.970848	8
ENSG00000164031.12	DNAJB14	0.00111417	20	9	0.00504379	Artery_Coronary	0.988597	Heart_Atrial_Appendage	11.7903	0.0350233	0.407961	-2.39152	2.80422	-0.585004	1.17875	9
ENSG00000197586.8	ENTPD6	0.00111494	25	5	1.16739e-05	Thyroid	0.0996777	Cells_Transformed_fibroblasts	16.0907	0.00235595	0.680277	1.64642	4.38359	3.39445	0.666296	5
ENSG00000044459.10	CNTLN	0.00111833	31	3	4.36869e-05	Muscle_Skeletal	0.935923	Heart_Atrial_Appendage	22.3654	0.00512317	1.06196	-0.310993	4.08706	1.79777	1.03289	3
ENSG00000064726.5	BTBD1	0.00112015	20	11	4.97753e-05	Esophagus_Mucosa	0.892409	Cells_Transformed_fibroblasts	8.30088	0.0132082	0.303352	-4.05668	1.90714	-0.99712	1.8483	11
ENSG00000120063.5	GNA13	0.00112066	10	5	0.0863114	Brain_Caudate_basal_ganglia	0.988037	Skin_Sun_Exposed_Lower_leg	6.79599	0.00881352	0.244103	-1.71518	1.53484	-0.279686	1.03746	5
ENSG00000175170.10	FAM182B	0.00112544	38	5	1.35595e-06	Brain_Putamen_basal_ganglia	0.172766	Artery_Tibial	26.0322	0.00136195	0.971386	-4.83137	2.08815	-2.39378	1.67552	5
ENSG00000233179.1	RP11-536P6.3	0.00112794	1	1	0.00112794	Muscle_Skeletal	0.00112794	Muscle_Skeletal	1	1	1	3.2565	3.2565	3.2565	NA	1
ENSG00000236983.1	LINC00614	0.00113882	14	9	1.38336e-05	Nerve_Tibial	0.767586	Prostate	5.62391	0.0199961	0.2447	-4.34649	3.09322	-2.00689	1.8565	9
ENSG00000100994.7	PYGB	0.00114053	26	7	0.000367302	Cells_EBV-transformed_lymphocytes	0.619338	Muscle_Skeletal	13.5029	0.00574868	0.517205	-3.56253	3.06298	-0.931063	2.11778	7
ENSG00000188033.5	ZNF490	0.00115159	8	8	0.000593924	Prostate	0.287179	Brain_Caudate_basal_ganglia	2.94814	0.206892	0.206892	-3.00803	3.43437	-0.363439	2.22831	8
ENSG00000162222.9	TTC9C	0.00116023	23	5	4.65878e-08	Adipose_Visceral_Omentum	0.651536	Prostate	17.6418	0.00202597	0.619178	-5.46387	-0.45163	-2.36316	0.962161	5
ENSG00000102471.9	NDFIP2	0.00116062	4	4	0.000193579	Muscle_Skeletal	0.277296	Cells_Transformed_fibroblasts	1.46995	0.629167	0.629167	-3.72725	1.62564	-0.815553	2.58869	4
ENSG00000163159.7	VPS72	0.00116599	1	1	0.00116599	Adipose_Visceral_Omentum	0.00116599	Adipose_Visceral_Omentum	1	1	1	3.24707	3.24707	3.24707	NA	1
ENSG00000161996.13	WDR90	0.00116623	34	3	0.00338047	Muscle_Skeletal	0.959753	Colon_Transverse	24.9198	0.00522915	0.930054	-2.30048	2.93084	-0.438066	1.31089	3
ENSG00000135740.12	SLC9A5	0.00116974	5	5	0.00566418	Cells_Transformed_fibroblasts	0.36	Artery_Tibial	1.77156	0.26136	0.26136	-2.14405	2.76661	1.03213	1.91898	5
ENSG00000232097.1	AC079781.8	0.00117662	3	3	0.00178685	Pituitary	0.626072	Cells_EBV-transformed_lymphocytes	1.23604	0.778825	0.778825	0.487263	3.12355	2.22791	1.50766	3
ENSG00000270255.1	RP11-420B22.2	0.00117752	1	1	0.00117752	Testis	0.00117752	Testis	1	1	1	-3.24427	-3.24427	-3.24427	NA	1
ENSG00000267340.1	RP11-242D8.3	0.00118652	2	2	0.00139725	Colon_Transverse	0.189681	Brain_Nucleus_accumbens_basal_ganglia	1.14868	0.851321	0.851321	-3.19522	1.31152	-0.941848	3.18675	2
ENSG00000254423.1	RP11-351I21.7	0.00118835	12	10	8.01268e-05	Brain_Cerebellar_Hemisphere	0.746744	Skin_Not_Sun_Exposed_Suprapubic	5.37763	0.073548	0.195179	-3.94402	0.322936	-1.92575	1.25789	10
ENSG00000228437.1	RP11-400N13.2	0.00119016	1	1	0.00119016	Lung	0.00119016	Lung	1	1	1	3.24123	3.24123	3.24123	NA	1
ENSG00000132718.7	SYT11	0.00119427	1	1	0.00119427	Whole_Blood	0.00119427	Whole_Blood	1	1	1	3.24025	3.24025	3.24025	NA	1
ENSG00000172845.9	SP3	0.00119903	2	2	0.000252184	Thyroid	0.43963	Esophagus_Muscularis	1.14683	0.853174	0.853174	-3.66003	-0.772818	-2.21643	2.04157	2
ENSG00000204704.2	OR2W1	0.00120547	1	1	0.00120547	Testis	0.00120547	Testis	1	1	1	-3.23758	-3.23758	-3.23758	NA	1
ENSG00000185085.2	INTS5	0.00120717	3	2	0.000350533	Whole_Blood	0.0102635	Lung	2.78705	0.0248962	0.188054	-3.57477	-2.56682	-2.93928	0.553064	2
ENSG00000101306.6	MYLK2	0.00121608	24	10	0.00257135	Brain_Putamen_basal_ganglia	0.881429	Stomach	11.4645	0.0068478	0.391589	-0.453445	3.01482	0.96919	1.07018	10
ENSG00000094916.9	CBX5	0.00121959	4	4	0.000666612	Pituitary	0.865818	Pancreas	1.29978	0.686873	0.686873	0.168972	3.40296	1.95312	1.43942	4
ENSG00000141744.3	PNMT	0.00122859	8	6	5.67263e-05	Muscle_Skeletal	0.915897	Colon_Sigmoid	4.44924	0.0625665	0.368204	-4.02603	1.53722	-2.38357	2.06916	6
ENSG00000250120.2	PCDHA10	0.00122992	32	4	0.000547839	Stomach	0.997992	Brain_Cortex	22.4208	0.00508866	1.05691	-3.4562	1.12075	-0.917444	1.01875	4
ENSG00000114541.10	FRMD4B	0.00124032	8	8	1.12218e-05	Cells_Transformed_fibroblasts	0.971464	Whole_Blood	2.0729	0.123668	0.123668	-2.03592	4.39218	-0.111397	2.10836	8
ENSG00000254990.1	RP11-108O10.2	0.00124901	5	5	0.00156341	Brain_Cerebellar_Hemisphere	0.254376	Vagina	1.59889	0.525913	0.525913	1.13978	3.16265	2.40386	0.757756	5
ENSG00000248333.3	CDK11B	0.00125437	15	14	0.000183503	Breast_Mammary_Tissue	0.97442	Adipose_Visceral_Omentum	5.23765	0.0869114	0.203873	-1.8206	3.74071	0.496635	1.33704	14
ENSG00000144554.6	FANCD2	0.00125984	8	7	1.74802e-05	Brain_Anterior_cingulate_cortex_BA24	0.93	Artery_Tibial	2.70185	0.0812919	0.438127	-1.17177	4.29486	0.262705	1.8142	7
ENSG00000181350.7	FAM211A	0.00126163	18	9	0.0148999	Cells_Transformed_fibroblasts	0.982434	Stomach	8.60815	0.000622302	0.291317	-1.36117	2.4348	0.224314	0.926764	9
ENSG00000154518.5	ATP5G3	0.00126302	26	1	0.000616409	Artery_Aorta	0.297747	Heart_Left_Ventricle	22.308	0.000445193	22.308	1.04128	3.42429	2.98394	0.504872	1
ENSG00000134955.7	SLC37A2	0.00126554	3	3	0.000410629	Testis	0.668832	Esophagus_Mucosa	1.37508	0.583059	0.583059	-3.53316	-0.427752	-1.68292	1.63599	3
ENSG00000122884.8	P4HA1	0.00126678	3	3	0.0130669	Brain_Substantia_nigra	0.133957	Pituitary	1.26193	0.712133	0.712133	-2.48194	1.71126	-0.756454	2.19292	3
ENSG00000161664.2	ASB16	0.00127237	16	8	0.0091865	Brain_Hypothalamus	0.959698	Skin_Not_Sun_Exposed_Suprapubic	9.4529	0.0558039	0.36899	-1.70457	2.60503	-0.0428444	1.1226	8
ENSG00000239946.1	ZBTB20-AS3	0.00127764	1	1	0.00127764	Testis	0.00127764	Testis	1	1	1	3.22096	3.22096	3.22096	NA	1
ENSG00000147655.6	RSPO2	0.00127793	8	8	0.00010088	Brain_Frontal_Cortex_BA9	0.50729	Artery_Tibial	2.69197	0.23626	0.23626	-3.88847	2.8472	0.082508	2.37686	8
ENSG00000171016.7	PYGO1	0.00128716	5	5	0.000477031	Thyroid	0.252952	Nerve_Tibial	1.44012	0.551605	0.551605	-3.49333	2.04458	-0.506414	2.24917	5
ENSG00000244731.3	C4A	0.00128812	44	1	2.61778e-05	Adrenal_Gland	0.925166	Brain_Cortex	36.2794	0.0039206	36.2794	0.0939284	4.2044	2.91214	0.823476	1
ENSG00000205562.1	RP11-497E19.1	0.001295	3	3	0.000186812	Skin_Not_Sun_Exposed_Suprapubic	0.689058	Skin_Sun_Exposed_Lower_leg	1.13191	0.810677	0.810677	-1.05438	3.73621	1.02732	2.45611	3
ENSG00000226977.1	HMGN1P24	0.00129509	1	1	0.00129509	Testis	0.00129509	Testis	1	1	1	-3.21707	-3.21707	-3.21707	NA	1
ENSG00000173960.8	UBXN2A	0.00130059	16	8	0.000234438	Heart_Atrial_Appendage	0.902632	Skin_Not_Sun_Exposed_Suprapubic	9.06642	0.0201095	0.305447	-0.832257	3.67869	1.72784	1.43454	8
ENSG00000149599.11	DUSP15	0.00130149	19	6	0.000136302	Heart_Left_Ventricle	0.229316	Thyroid	12.1714	0.00821689	0.433276	-1.25552	3.81478	2.61945	1.12941	6
ENSG00000224577.1	AC017048.4	0.00130207	5	5	0.00309451	Uterus	0.425133	Adipose_Subcutaneous	2.69788	0.177295	0.177295	-2.95819	0.882105	-1.47032	1.53608	5
ENSG00000087365.10	SF3B2	0.00130276	35	2	0.000211727	Artery_Aorta	0.440319	Brain_Cerebellar_Hemisphere	29.2386	0.000335462	1.19565	-1.31058	3.7046	2.63716	0.892538	2
ENSG00000232956.4	SNHG15	0.0013135	21	12	9.83786e-05	Cells_Transformed_fibroblasts	0.976216	Pancreas	9.71304	0.016619	0.333472	-2.06673	3.89456	0.754247	1.5731	12
ENSG00000072958.4	AP1M1	0.00131778	31	3	2.2549e-05	Skin_Not_Sun_Exposed_Suprapubic	0.198969	Minor_Salivary_Gland	24.4042	9.21737e-07	1.03227	1.28449	4.23803	3.39799	0.748949	3
ENSG00000272076.1	RP11-11C20.3	0.0013205	2	2	0.000572414	Ovary	0.192601	Brain_Nucleus_accumbens_basal_ganglia	1.03548	0.964524	0.964524	-3.44436	1.30292	-1.07072	3.35683	2
ENSG00000075035.5	WSCD2	0.00132062	8	6	4.42033e-05	Heart_Atrial_Appendage	0.436145	Thyroid	2.83109	0.0172872	0.481383	-1.80042	4.08433	1.80664	1.91335	6
ENSG00000184371.9	CSF1	0.00132211	8	6	0.00996748	Muscle_Skeletal	0.768605	Artery_Tibial	4.85858	0.0626018	0.174224	-2.57696	2.03886	-0.150309	1.48128	6
ENSG00000255557.1	RP11-770G2.2	0.00132893	16	11	0.000302825	Esophagus_Gastroesophageal_Junction	0.898954	Brain_Cerebellum	8.28608	0.0392939	0.276795	-1.74746	3.61287	1.27193	1.3426	11
ENSG00000225857.1	RP11-46A10.2	0.00133411	1	1	0.00133411	Thyroid	0.00133411	Thyroid	1	1	1	-3.20854	-3.20854	-3.20854	NA	1
ENSG00000171703.12	TCEA2	0.00134713	16	8	0.0161859	Artery_Tibial	0.803451	Muscle_Skeletal	9.1682	0.0267839	0.364062	-0.422125	2.4047	1.1769	0.898963	8
ENSG00000100280.12	AP1B1	0.00134873	12	8	0.000719414	Esophagus_Mucosa	0.681194	Brain_Spinal_cord_cervical_c-1	5.80283	0.0110595	0.215853	-3.38207	2.85094	0.194913	2.30068	8
ENSG00000184014.3	DENND5A	0.00137009	11	7	0.00032728	Esophagus_Muscularis	0.440425	Artery_Aorta	5.86223	0.00697812	0.370391	-1.98716	3.59269	1.58039	1.99208	7
ENSG00000151835.9	SACS	0.00137091	8	8	0.000439178	Artery_Tibial	0.983479	Brain_Putamen_basal_ganglia	3.05995	0.175408	0.175408	-3.51535	0.840573	-0.687063	1.35167	8
ENSG00000267313.2	RP11-142I20.1	0.00137725	9	4	0.000133703	Liver	0.455776	Stomach	7.1893	0.016162	0.239906	0.745821	3.81954	2.08755	0.864146	4
ENSG00000235963.1	MCCD1P1	0.00137755	9	6	0.000489046	Pituitary	0.827269	Brain_Cerebellum	6.11003	0.0853464	0.212594	-3.48669	0.75491	-0.418441	1.32721	6
ENSG00000123473.11	STIL	0.00138329	7	4	0.00339697	Muscle_Skeletal	0.39283	Artery_Aorta	5.05855	0.0245479	0.188752	-2.92933	-0.854496	-1.75347	0.780686	4
ENSG00000101004.10	NINL	0.00138443	20	10	1.79761e-05	Artery_Aorta	0.76289	Muscle_Skeletal	7.2237	0.0144617	0.244172	-4.28865	3.61845	-0.617055	2.49042	10
ENSG00000253735.1	RP11-115J16.3	0.00139042	1	1	0.00139042	Testis	0.00139042	Testis	1	1	1	3.19663	3.19663	3.19663	NA	1
ENSG00000107263.14	RAPGEF1	0.00139394	11	9	0.000964029	Thyroid	0.950257	Muscle_Skeletal	3.89024	0.0707228	0.16312	-0.763342	3.30082	1.45321	1.3665	9
ENSG00000236567.2	RP11-39K24.7	0.00139466	2	2	0.00133636	Heart_Left_Ventricle	0.103919	Spleen	1.02003	0.979971	0.979971	-3.20805	-1.62614	-2.4171	1.11858	2
ENSG00000256875.2	RP11-503G7.2	0.00139693	7	5	0.000412982	Cells_EBV-transformed_lymphocytes	0.465866	Testis	4.52386	0.0805729	0.199551	-0.729221	3.53165	2.21722	1.48317	5
ENSG00000132703.3	APCS	0.00139988	1	1	0.00139988	Heart_Atrial_Appendage	0.00139988	Heart_Atrial_Appendage	1	1	1	-3.19468	-3.19468	-3.19468	NA	1
ENSG00000239397.1	RP11-101K23.1	0.00140203	1	1	0.00140203	Testis	0.00140203	Testis	1	1	1	-3.19423	-3.19423	-3.19423	NA	1
ENSG00000250266.1	RP11-789C1.1	0.00140236	6	4	0.0160724	Adipose_Visceral_Omentum	0.315293	Skin_Sun_Exposed_Lower_leg	4.34836	0.0457495	0.406908	-1.00418	2.40727	1.47889	1.24797	4
ENSG00000180383.3	DEFB124	0.00140496	12	6	0.00015299	Thyroid	0.300911	Ovary	7.80696	0.0190445	0.348199	-3.78617	-1.03448	-2.96233	0.79113	6
ENSG00000013583.4	HEBP1	0.00140957	18	9	0.00762512	Esophagus_Gastroesophageal_Junction	0.957278	Skin_Not_Sun_Exposed_Suprapubic	9.74345	0.00931703	0.467608	-2.66823	2.65493	0.0407071	1.59192	9
ENSG00000167508.6	MVD	0.00141226	5	5	0.000725877	Breast_Mammary_Tissue	0.702652	Testis	1.36322	0.780359	0.780359	-3.37961	2.29105	-0.700832	2.16654	5
ENSG00000197914.2	HIST1H4K	0.00141559	12	7	0.000204797	Thyroid	0.583492	Brain_Frontal_Cortex_BA9	6.78923	0.0124957	0.306947	0.548291	3.71303	2.18758	0.996933	7
ENSG00000256124.1	RP11-84E24.3	0.00141564	4	2	0.000256476	Pancreas	0.0275651	Cells_Transformed_fibroblasts	3.46484	0.0212319	0.434149	-3.65571	-2.20342	-3.18821	0.663886	2
ENSG00000078328.15	RBFOX1	0.0014183	2	2	0.000457356	Nerve_Tibial	0.316786	Adipose_Visceral_Omentum	1.02505	0.974949	0.974949	-3.50456	1.00109	-1.25174	3.18598	2
ENSG00000263874.1	LINC00672	0.00142429	28	10	0.0032799	Lung	0.93222	Heart_Left_Ventricle	12.117	0.0163502	0.495363	-1.65972	2.94021	-0.0904655	1.04914	10
ENSG00000131966.9	ACTR10	0.00142532	10	10	0.000625846	Skin_Sun_Exposed_Lower_leg	0.528054	Adipose_Subcutaneous	3.37037	0.323685	0.323685	-3.42016	-0.63098	-2.0233	1.14742	10
ENSG00000115884.6	SDC1	0.00142824	13	9	3.12194e-05	Adrenal_Gland	0.992614	Colon_Sigmoid	5.4132	0.0242233	0.440203	-3.94018	4.16438	1.08359	2.26043	9
ENSG00000164327.8	RICTOR	0.00142939	5	5	3.25193e-05	Nerve_Tibial	0.885255	Prostate	1.80773	0.189934	0.189934	-1.01594	4.15507	1.29519	2.56898	5
ENSG00000140983.9	RHOT2	0.00143264	8	6	0.00239109	Artery_Tibial	0.344674	Small_Intestine_Terminal_Ileum	3.9891	0.0741689	0.154833	-3.03679	2.87036	-1.29698	1.861	6
ENSG00000110321.11	EIF4G2	0.00143346	8	8	3.15079e-05	Esophagus_Muscularis	0.946535	Breast_Mammary_Tissue	2.50428	0.175451	0.175451	-1.18792	4.16229	1.11674	1.66789	8
ENSG00000270269.1	RP11-697H9.4	0.00144699	3	3	0.00622017	Testis	0.558887	Prostate	1.2288	0.726017	0.726017	0.584495	2.73594	1.86741	1.13401	3
ENSG00000258081.3	RP11-384J4.2	0.00145347	1	1	0.00145347	Testis	0.00145347	Testis	1	1	1	3.18382	3.18382	3.18382	NA	1
ENSG00000240776.1	RP11-435F17.1	0.00145405	2	2	0.000801146	Esophagus_Mucosa	0.197142	Colon_Sigmoid	1.01854	0.981461	0.981461	-1.28974	3.3524	1.03133	3.28249	2
ENSG00000257017.4	HP	0.00145452	11	6	0.00179521	Brain_Anterior_cingulate_cortex_BA24	0.990044	Artery_Tibial	6.35032	0.0088371	0.429768	-2.84904	3.12217	0.0347008	2.16565	6
ENSG00000181274.5	FRAT2	0.00145834	8	7	0.000283436	Nerve_Tibial	0.921399	Brain_Caudate_basal_ganglia	3.09593	0.0815249	0.3347	-3.62999	0.688751	-1.29296	1.73994	7
ENSG00000183691.4	NOG	0.00146658	3	3	0.00215438	Pituitary	0.837797	Esophagus_Muscularis	2.05888	0.108962	0.108962	-3.06808	-0.204712	-1.51847	1.44618	3
ENSG00000227207.2	RPL31P12	0.00146714	7	1	0.000442592	Artery_Tibial	0.00520035	Brain_Cerebellar_Hemisphere	6.63357	0.00338257	6.63357	-3.51329	-2.79435	-3.09631	0.233671	1
ENSG00000225720.2	RP4-742C19.12	0.00146976	3	3	0.00152841	Lung	0.526103	Whole_Blood	1.36366	0.68928	0.68928	-3.16923	0.633966	-1.53655	1.95781	3
ENSG00000244273.1	PGBD4P1	0.00147274	1	1	0.00147274	Whole_Blood	0.00147274	Whole_Blood	1	1	1	3.18	3.18	3.18	NA	1
ENSG00000070759.12	TESK2	0.00147361	15	10	2.21341e-05	Artery_Coronary	0.992113	Brain_Spinal_cord_cervical_c-1	5.98043	0.0887565	0.236325	-4.2422	3.06761	-0.469993	2.31405	10
ENSG00000186628.8	FSD2	0.00147402	7	7	0.00010268	Heart_Left_Ventricle	0.933158	Lung	2.89027	0.292165	0.292165	-2.51889	3.88417	0.0768879	2.27148	7
ENSG00000061455.10	PRDM6	0.00147522	8	8	0.000277889	Adipose_Visceral_Omentum	0.539446	Artery_Tibial	3.80644	0.177298	0.177298	-3.63508	2.24782	-1.37983	2.55554	8
ENSG00000173621.8	LRFN4	0.00147898	21	4	0.0176349	Artery_Tibial	0.998284	Brain_Spinal_cord_cervical_c-1	15.7167	0.00123433	0.741081	-2.3732	1.9484	-0.91891	1.01871	4
ENSG00000160783.15	PMF1	0.00148306	10	8	0.0331433	Esophagus_Mucosa	0.630096	Skin_Sun_Exposed_Lower_leg	5.01357	0.0255363	0.290123	-1.73577	2.13034	0.533989	1.3771	8
ENSG00000250130.1	RP11-616K22.1	0.00148712	3	3	0.00454267	Brain_Cerebellum	0.143333	Pituitary	1.126	0.878482	0.878482	-2.83779	-1.46349	-2.06859	0.701695	3
ENSG00000224367.2	OACYLP	0.00149308	2	2	0.000320198	Brain_Cerebellar_Hemisphere	0.62	Prostate	1.06686	0.933138	0.933138	-3.59839	-0.49585	-2.04712	2.19382	2
ENSG00000176485.6	PLA2G16	0.0014966	28	4	5.5099e-05	Pancreas	0.975489	Brain_Cerebellum	18.573	0.00261915	0.91721	-4.03287	1.69593	-0.103139	1.41374	4
ENSG00000270780.1	RP4-590F24.1	0.00149855	1	1	0.00149855	Muscle_Skeletal	0.00149855	Muscle_Skeletal	1	1	1	3.17496	3.17496	3.17496	NA	1
ENSG00000148926.5	ADM	0.00150084	3	3	0.000396681	Skin_Sun_Exposed_Lower_leg	0.640848	Artery_Coronary	1.56736	0.466264	0.466264	-3.54228	0.826795	-0.749658	2.42518	3
ENSG00000187987.5	ZSCAN23	0.00150894	43	2	0.00328294	Spleen	0.979104	Brain_Hypothalamus	36.021	0.000208644	1.81481	-2.93992	1.67506	-0.47776	1.07912	2
ENSG00000138468.11	SENP7	0.00150976	28	7	4.09342e-06	Whole_Blood	0.96273	Brain_Hippocampus	17.9741	0.00287605	0.68112	-4.60658	-0.0467286	-2.49761	1.09884	7
ENSG00000164062.8	APEH	0.00151399	11	6	0.0135829	Esophagus_Muscularis	0.943305	Skin_Not_Sun_Exposed_Suprapubic	6.75057	0.0400129	0.313635	-2.32169	2.46811	-0.265863	1.35074	6
ENSG00000164125.11	FAM198B	0.00151614	9	6	0.0178286	Nerve_Tibial	0.930798	Brain_Anterior_cingulate_cortex_BA24	3.87131	0.0283628	0.297867	-0.823655	2.36916	0.221789	1.28244	6
ENSG00000234127.4	TRIM26	0.00152045	15	8	0.0138998	Skin_Sun_Exposed_Lower_leg	0.855912	Muscle_Skeletal	7.22456	0.0478068	0.27528	-1.73047	2.45984	0.300918	1.28804	8
ENSG00000197024.4	ZNF398	0.0015285	3	3	0.00080876	Heart_Left_Ventricle	0.64	Brain_Amygdala	1.18933	0.826238	0.826238	-3.34978	-0.467699	-1.86494	1.44304	3
ENSG00000213694.3	S1PR3	0.00153772	9	9	0.00539719	Brain_Putamen_basal_ganglia	0.668605	Lung	2.65387	0.119265	0.119265	-1.64461	2.78232	0.298534	1.32869	9
ENSG00000081026.14	MAGI3	0.00153848	11	8	0.00118445	Skin_Not_Sun_Exposed_Suprapubic	0.710943	Brain_Cerebellum	5.31176	0.0516455	0.23958	-3.2426	2.73574	0.494982	1.7801	8
ENSG00000089847.8	ANKRD24	0.00153912	31	5	0.000369861	Brain_Substantia_nigra	0.977299	Artery_Aorta	22.0152	0.00360986	0.792984	-3.5607	1.52472	-0.68345	0.981208	5
ENSG00000215356.3	ZNF705B	0.00154046	1	1	0.00154046	Testis	0.00154046	Testis	1	1	1	-3.16695	-3.16695	-3.16695	NA	1
ENSG00000154229.7	PRKCA	0.00154271	22	13	0.00194332	Ovary	0.917684	Nerve_Tibial	8.10197	0.0727901	0.355998	-2.15018	3.09876	-0.617636	1.1683	13
ENSG00000140474.8	ULK3	0.0015476	19	4	0.000352019	Lung	0.982301	Skin_Not_Sun_Exposed_Suprapubic	14.3437	0.00544279	0.484627	0.0221843	3.57367	2.03762	0.92604	4
ENSG00000186063.8	AIDA	0.0015543	19	10	0.00550004	Stomach	0.914935	Esophagus_Muscularis	9.16156	0.00558807	0.337316	-1.63812	2.77619	0.849739	1.07757	10
ENSG00000135655.9	USP15	0.00155637	9	7	0.000481595	Spleen	0.932068	Cells_Transformed_fibroblasts	4.01547	0.0883446	0.22702	-3.49079	0.0852429	-2.09309	1.29211	7
ENSG00000149300.5	C11orf52	0.00155757	10	8	0.000225345	Muscle_Skeletal	0.857842	Whole_Blood	5.29707	0.0572532	0.178396	-1.49988	3.68877	1.55806	1.57513	8
ENSG00000257474.1	RP11-359M6.1	0.00155794	1	1	0.00155794	Pituitary	0.00155794	Pituitary	1	1	1	3.16367	3.16367	3.16367	NA	1
ENSG00000272121.1	RP4-555D20.4	0.00156471	3	3	0.000122063	Adipose_Subcutaneous	0.540549	Adrenal_Gland	1.44628	0.541974	0.541974	-3.84195	0.611983	-1.73148	2.23609	3
ENSG00000156273.11	BACH1	0.00156851	7	6	0.0128583	Whole_Blood	0.619384	Nerve_Tibial	3.75418	0.0769058	0.177457	-2.48767	1.10592	-1.14148	1.23087	6
ENSG00000224997.1	AL049840.1	0.00157731	40	2	0.000243787	Brain_Cortex	0.856596	Brain_Spinal_cord_cervical_c-1	35.0851	8.6842e-05	1.83147	-0.180709	3.6687	2.47628	0.59863	2
ENSG00000270074.1	RP11-351I21.11	0.00157865	38	4	4.1391e-05	Cells_Transformed_fibroblasts	0.922951	Brain_Anterior_cingulate_cortex_BA24	28.6543	0.00216364	0.964009	-0.687471	4.09957	1.68548	1.2073	4
ENSG00000123545.5	NDUFAF4	0.00157883	38	3	0.00257452	Pituitary	0.948611	Skin_Sun_Exposed_Lower_leg	30.0839	0.000770654	1.03949	-2.25734	3.01444	0.553837	0.93844	3
ENSG00000108298.5	RPL19	0.0015865	2	2	0.000693645	Pituitary	0.218222	Adipose_Visceral_Omentum	1.01593	0.984072	0.984072	-3.39208	1.23127	-1.0804	3.2692	2
ENSG00000088340.11	FER1L4	0.00158959	23	3	0.0171693	Nerve_Tibial	0.974955	Testis	18.6333	0.00293232	0.624576	-2.38306	1.34057	-0.896313	0.989102	3
ENSG00000224914.2	LINC00863	0.00158971	18	16	0.00100273	Skin_Not_Sun_Exposed_Suprapubic	0.911234	Esophagus_Mucosa	5.21265	0.165735	0.181538	-3.28976	1.17079	-1.46784	0.999918	16
ENSG00000103269.9	RHBDL1	0.00158976	25	3	0.000665111	Stomach	0.609055	Esophagus_Muscularis	19.1619	0.0014963	1.01148	-3.40357	1.33254	-1.89249	1.17229	3
ENSG00000109089.7	CDR2L	0.00159267	4	3	0.000309958	Heart_Left_Ventricle	0.1809	Esophagus_Mucosa	3.11585	0.0877734	0.33437	-3.60683	-1.33799	-2.66908	0.971134	3
ENSG00000197238.3	HIST1H4J	0.00160611	3	3	0.00310909	Breast_Mammary_Tissue	0.334451	Stomach	2.05031	0.374768	0.374768	-2.95674	0.965187	-1.08522	1.96707	3
ENSG00000139746.11	RBM26	0.0016078	5	5	0.000621619	Brain_Cerebellum	0.0249756	Cells_EBV-transformed_lymphocytes	3.08747	0.126151	0.126151	-3.422	-2.24178	-3.02869	0.465286	5
ENSG00000181027.6	FKRP	0.00161411	40	2	0.00020244	Liver	0.95272	Small_Intestine_Terminal_Ileum	31.6307	0.000347852	2.19842	0.059292	3.71595	2.85586	0.639128	2
ENSG00000141279.11	NPEPPS	0.00162284	19	5	4.2522e-05	Muscle_Skeletal	0.872017	Pancreas	13.2472	0.0212493	0.623929	-4.09333	1.43429	-0.852843	1.07526	5
ENSG00000173193.9	PARP14	0.00162362	32	3	0.00842226	Brain_Cerebellum	0.988419	Skin_Not_Sun_Exposed_Suprapubic	22.9435	0.00103132	0.988648	-2.63466	0.521684	-1.17658	0.861722	3
ENSG00000088930.6	XRN2	0.00163492	16	13	0.00127563	Brain_Caudate_basal_ganglia	0.922937	Artery_Tibial	5.87676	0.13965	0.216443	-3.22141	1.7579	-0.750964	1.49679	13
ENSG00000143387.8	CTSK	0.00164456	19	5	0.00128859	Heart_Atrial_Appendage	0.741986	Brain_Substantia_nigra	10.7618	0.00313024	0.36404	-1.90666	3.21851	-0.0388406	1.64811	5
ENSG00000241168.1	RP11-10O22.1	0.0016461	3	2	0.00312154	Testis	0.330449	Artery_Tibial	2.10514	0.0271179	0.867745	0.973211	2.95551	1.73845	1.06559	2
ENSG00000182851.2	GPIHBP1	0.00165114	28	6	0.0102918	Lung	0.978049	Breast_Mammary_Tissue	19.129	0.00819371	0.655735	-2.56587	1.83394	-0.481834	0.855401	6
ENSG00000196932.7	TMEM26	0.00165473	8	8	0.00331418	Nerve_Tibial	0.656742	Prostate	2.71876	0.141965	0.141965	-0.983997	2.93699	1.30491	1.49749	8
ENSG00000255174.1	RP11-481A20.4	0.00165477	3	3	0.000620318	Brain_Frontal_Cortex_BA9	0.13945	Brain_Cerebellar_Hemisphere	2.61602	0.121896	0.121896	-3.42257	-1.47784	-2.43116	0.972923	3
ENSG00000230872.1	AC092338.5	0.00165523	5	5	0.0123798	Pituitary	0.572873	Spleen	1.44681	0.488526	0.488526	-2.23393	2.50113	0.722769	2.04003	5
ENSG00000152229.14	PSTPIP2	0.00165714	5	4	0.0432591	Artery_Tibial	0.537989	Skin_Sun_Exposed_Lower_leg	2.90767	0.0341992	0.24989	-2.0212	1.99548	-0.113624	1.98887	4
ENSG00000233090.1	AC015922.7	0.00166771	3	3	0.000124255	Cells_Transformed_fibroblasts	0.598048	Thyroid	1.67073	0.540096	0.540096	0.52721	3.83758	1.7498	1.81688	3
ENSG00000154316.10	TDH	0.0016748	10	6	0.000167642	Brain_Cortex	0.626984	Brain_Spinal_cord_cervical_c-1	6.30336	0.0253976	0.346603	-2.56844	3.76336	1.85919	2.28021	6
ENSG00000117385.11	LEPRE1	0.00167815	6	6	0.000634323	Brain_Frontal_Cortex_BA9	0.820328	Spleen	1.71147	0.406158	0.406158	-1.24374	3.4165	0.529011	1.92849	6
ENSG00000160563.9	MED27	0.00168391	3	3	0.000106527	Whole_Blood	0.818634	Colon_Transverse	1.04309	0.951432	0.951432	-3.87522	0.322853	-1.26056	2.28114	3
ENSG00000143924.14	EML4	0.00169155	23	10	0.000228101	Artery_Aorta	0.87701	Skin_Not_Sun_Exposed_Suprapubic	11.7435	0.0124201	0.507247	-3.68567	1.19392	-2.04096	1.55417	10
ENSG00000198920.5	KIAA0753	0.00169964	31	5	0.000902368	Brain_Cerebellar_Hemisphere	0.490776	Pituitary	23.4693	0.000259019	0.805215	-2.42905	3.31932	2.19934	1.29092	5
ENSG00000138796.11	HADH	0.00170675	6	6	0.000380634	Skin_Sun_Exposed_Lower_leg	0.720552	Esophagus_Gastroesophageal_Junction	1.8394	0.496425	0.496425	-3.55316	1.1417	-1.03214	1.93815	6
ENSG00000173212.4	MAB21L3	0.00171124	4	4	0.000284083	Brain_Cerebellum	0.769375	Whole_Blood	1.44586	0.578462	0.578462	-3.6294	0.538462	-1.0393	1.80974	4
ENSG00000182993.3	C12orf60	0.00171836	37	3	1.13533e-05	Adipose_Visceral_Omentum	0.331752	Testis	29.007	0.000488326	1.09023	-4.38965	-0.97059	-3.37883	0.824828	3
ENSG00000267414.1	RP11-456K23.1	0.00172705	3	2	0.0400198	Brain_Hippocampus	0.0497698	Lung	2.16964	0.0359465	0.794416	-2.05354	2.02587	0.644755	2.33701	2
ENSG00000163517.10	HDAC11	0.00172772	8	8	2.21425e-05	Brain_Cerebellar_Hemisphere	0.831277	Muscle_Skeletal	2.40143	0.204069	0.204069	-4.24211	1.03439	-1.02751	2.06648	8
ENSG00000168259.10	DNAJC7	0.00172974	2	2	0.000417979	Cells_Transformed_fibroblasts	0.857918	Artery_Coronary	1.19504	0.804958	0.804958	0.179025	3.52846	1.85374	2.36841	2
ENSG00000169981.6	ZNF35	0.00173002	4	4	0.000133594	Esophagus_Gastroesophageal_Junction	0.374652	Brain_Hippocampus	1.33989	0.644565	0.644565	-3.81974	1.70752	-0.988926	2.258	4
ENSG00000248844.2	RP11-626H12.3	0.00173306	1	1	0.00173306	Testis	0.00173306	Testis	1	1	1	-3.13253	-3.13253	-3.13253	NA	1
ENSG00000087191.8	PSMC5	0.00173547	31	4	0.00532891	Adrenal_Gland	0.971836	Esophagus_Gastroesophageal_Junction	24.0128	0.000899769	0.839991	-2.22476	2.78645	-0.233497	1.06194	4
ENSG00000196704.7	AMZ2	0.00173839	22	9	5.04849e-05	Skin_Not_Sun_Exposed_Suprapubic	0.926807	Liver	11.2728	0.00806776	0.428634	-0.800893	4.05337	2.05743	1.39984	9
ENSG00000168952.11	STXBP6	0.00174006	18	15	0.000561872	Pancreas	0.940321	Heart_Left_Ventricle	6.22657	0.0742929	0.222516	-3.44938	2.28594	0.581379	1.42876	15
ENSG00000186193.7	SAPCD2	0.00174119	5	5	0.0103884	Brain_Cortex	0.683019	Lung	2.17255	0.113814	0.113814	-1.82501	2.56263	0.0437955	1.94073	5
ENSG00000123453.12	SARDH	0.00174719	39	8	1.64285e-05	Brain_Spinal_cord_cervical_c-1	0.918897	Thyroid	20.3296	0.00104046	0.69263	-4.30861	3.19645	0.432414	1.88695	8
ENSG00000167578.12	RAB4B	0.00175169	5	5	0.000522795	Cells_EBV-transformed_lymphocytes	0.441806	Whole_Blood	1.81036	0.482103	0.482103	-1.32206	3.4688	1.00873	2.0674	5
ENSG00000198586.9	TLK1	0.00175284	8	8	0.000392597	Artery_Tibial	0.849653	Brain_Spinal_cord_cervical_c-1	1.26204	0.685532	0.685532	-1.30853	3.54501	0.595667	1.7981	8
ENSG00000257894.1	RP1-78O14.1	0.00175742	6	5	0.000528344	Nerve_Tibial	0.962639	Artery_Coronary	2.86545	0.063411	0.183885	-1.27052	3.46596	1.15952	1.91573	5
ENSG00000141384.7	TAF4B	0.001763	8	7	0.00565043	Artery_Aorta	0.550869	Brain_Amygdala	3.31986	0.0379608	0.298537	-2.35032	2.76741	0.956297	1.83328	7
ENSG00000229230.2	MT1P3	0.00177749	1	1	0.00177749	Muscle_Skeletal	0.00177749	Muscle_Skeletal	1	1	1	3.12509	3.12509	3.12509	NA	1
ENSG00000223709.4	TRIM64EP	0.00178489	2	1	0.00151381	Pituitary	0.00252947	Testis	1.96436	0.0356444	1.96436	3.01979	3.17202	3.09591	0.107642	1
ENSG00000270911.1	RP11-272L13.4	0.00179009	3	3	0.000321355	Ovary	0.959574	Heart_Atrial_Appendage	1.23229	0.734224	0.734224	-3.59745	0.73926	-0.969625	2.30978	3
ENSG00000143862.3	ARL8A	0.00179296	5	5	0.00171267	Esophagus_Muscularis	0.911418	Pancreas	2.35861	0.165749	0.165749	-3.136	1.74385	-0.581551	2.07797	5
ENSG00000081842.13	PCDHA6	0.00179863	4	4	0.000128086	Nerve_Tibial	0.933586	Brain_Cerebellar_Hemisphere	1.88444	0.452636	0.452636	0.0833341	3.83011	1.97429	1.53156	4
ENSG00000115290.5	GRB14	0.00179891	11	10	6.06886e-05	Spleen	0.950331	Whole_Blood	4.43524	0.117122	0.181802	0.0622909	4.01012	2.34017	1.17425	10
ENSG00000126458.3	RRAS	0.00180002	4	4	0.000381643	Thyroid	0.312424	Brain_Frontal_Cortex_BA9	1.76126	0.243911	0.243911	-3.55246	-1.01015	-2.42921	1.29582	4
ENSG00000234906.4	APOC2	0.00180089	4	4	6.69794e-05	Brain_Putamen_basal_ganglia	0.905734	Skin_Not_Sun_Exposed_Suprapubic	2.33231	0.102742	0.102742	-3.98677	3.20207	0.358855	3.22052	4
ENSG00000101079.16	NDRG3	0.00180396	14	8	0.0312096	Adipose_Visceral_Omentum	0.996526	Testis	7.88249	0.0168338	0.279477	-2.15439	1.45572	-0.281967	1.14594	8
ENSG00000124762.9	CDKN1A	0.0018046	1	1	0.0018046	Esophagus_Mucosa	0.0018046	Esophagus_Mucosa	1	1	1	-3.12064	-3.12064	-3.12064	NA	1
ENSG00000130203.5	APOE	0.00180638	7	7	0.00133629	Lung	0.34189	Whole_Blood	2.36327	0.0880797	0.0880797	-3.20807	-0.950438	-1.987	0.78697	7
ENSG00000229961.1	RP11-71G12.1	0.00181347	1	1	0.00181347	Colon_Transverse	0.00181347	Colon_Transverse	1	1	1	3.11919	3.11919	3.11919	NA	1
ENSG00000175029.12	CTBP2	0.00182878	5	5	0.00155344	Brain_Cortex	0.63133	Stomach	1.59213	0.576858	0.576858	-1.52656	3.16451	0.647179	1.87347	5
ENSG00000242267.2	SKINTL	0.00183304	19	8	0.00569772	Artery_Aorta	0.977489	Adipose_Subcutaneous	10.5186	0.0193761	0.373613	-2.76469	1.36965	-0.554769	1.29094	8
ENSG00000182487.8	NCF1B	0.0018358	3	3	0.000117944	Pituitary	0.904266	Heart_Atrial_Appendage	1.11828	0.875319	0.875319	-3.85036	0.289059	-1.14701	2.34269	3
ENSG00000241754.1	RP11-280H21.1	0.00183671	1	1	0.00183671	Heart_Atrial_Appendage	0.00183671	Heart_Atrial_Appendage	1	1	1	3.11544	3.11544	3.11544	NA	1
ENSG00000179639.6	FCER1A	0.00183799	20	6	0.00162001	Whole_Blood	0.633763	Adipose_Subcutaneous	13.5682	0.00723025	0.518179	-3.15228	0.483836	-2.03081	0.992085	6
ENSG00000271350.1	CTD-2384B9.1	0.00184709	4	3	0.0185743	Nerve_Tibial	0.580577	Skin_Sun_Exposed_Lower_leg	3.38941	0.0472082	0.166993	-2.35397	0.552541	-1.43516	1.33755	3
ENSG00000001631.10	KRIT1	0.00184991	7	7	2.62967e-05	Adipose_Visceral_Omentum	0.923102	Artery_Aorta	4.27097	0.2116	0.2116	0.0965264	4.20337	1.92274	1.26756	7
ENSG00000214855.5	APOC1P1	0.00185495	2	2	0.000587053	Pituitary	0.334832	Adipose_Visceral_Omentum	1.02651	0.973495	0.973495	-3.43753	0.964426	-1.23655	3.11265	2
ENSG00000169926.5	KLF13	0.00185909	5	5	0.000720598	Brain_Cerebellum	0.249252	Brain_Substantia_nigra	1.88264	0.484202	0.484202	-3.38162	2.49308	-0.895528	2.60928	5
ENSG00000115657.8	ABCB6	0.00185957	4	4	0.0012318	Testis	0.652922	Brain_Cerebellar_Hemisphere	1.11762	0.885235	0.885235	-3.23141	2.79171	-0.048722	2.5107	4
ENSG00000162231.9	NXF1	0.00186933	4	4	0.015708	Adipose_Subcutaneous	0.389623	Skin_Sun_Exposed_Lower_leg	1.45142	0.740355	0.740355	0.860301	2.41563	1.99102	0.756456	4
ENSG00000178919.7	FOXE1	0.0018747	2	2	0.000397384	Esophagus_Mucosa	0.0308828	Testis	1.6354	0.364602	0.364602	-2.15858	3.54182	0.691618	4.03079	2
ENSG00000258733.1	CTD-2341M24.1	0.0018771	8	6	0.0149567	Muscle_Skeletal	0.892055	Artery_Aorta	4.36514	0.00956453	0.332521	-1.80884	2.43343	0.805772	1.59578	6
ENSG00000133835.10	HSD17B4	0.00187931	16	7	1.7372e-05	Whole_Blood	0.923336	Adipose_Subcutaneous	9.60531	0.0329282	0.408071	-1.85541	4.29624	-0.434835	1.52841	7
ENSG00000257086.1	RP11-783K16.13	0.00189185	13	5	7.65838e-05	Brain_Frontal_Cortex_BA9	0.664466	Brain_Amygdala	9.39826	0.00216791	0.410707	0.433756	3.95485	2.94136	0.988502	5
ENSG00000136436.10	CALCOCO2	0.00190008	7	7	9.46187e-05	Stomach	0.761928	Brain_Cerebellar_Hemisphere	2.4123	0.146375	0.146375	-3.90399	1.07569	-1.00047	1.54828	7
ENSG00000111859.12	NEDD9	0.00190134	7	7	0.0103921	Cells_Transformed_fibroblasts	0.912085	Artery_Aorta	1.97752	0.434608	0.434608	-2.5625	2.11684	-0.527415	1.61189	7
ENSG00000187242.4	KRT12	0.00190377	4	4	0.00499813	Small_Intestine_Terminal_Ileum	0.481706	Nerve_Tibial	1.90861	0.385828	0.385828	-0.703561	2.80715	1.69953	1.62745	4
ENSG00000125107.12	CNOT1	0.00191995	6	6	6.28221e-05	Colon_Transverse	0.337286	Whole_Blood	2.53663	0.150372	0.150372	0.959541	4.00195	2.59436	1.10631	6
ENSG00000184647.6	PRSS55	0.00192527	8	3	0.000288474	Brain_Hypothalamus	0.0599185	Brain_Cortex	6.55797	0.0114041	0.371077	-2.18083	3.62544	2.09692	1.81111	3
ENSG00000185250.11	PPIL6	0.00192828	6	5	0.000334251	Thyroid	0.213615	Colon_Transverse	2.8591	0.0730238	0.327536	-3.5872	1.24369	-1.44212	1.57022	5
ENSG00000132330.12	SCLY	0.00193127	21	8	2.19732e-05	Esophagus_Gastroesophageal_Junction	0.976874	Brain_Hippocampus	13.0553	0.0174842	0.485047	-4.24384	0.889931	-1.32515	1.27087	8
ENSG00000166803.6	KIAA0101	0.00193137	3	3	0.00350345	Brain_Amygdala	0.0280967	Skin_Not_Sun_Exposed_Suprapubic	1.60622	0.40993	0.40993	2.19593	2.91972	2.46147	0.398522	3
ENSG00000162194.8	C11orf48	0.00193551	15	9	0.000451128	Skin_Sun_Exposed_Lower_leg	0.960324	Uterus	8.3087	0.0137709	0.30714	-3.50821	2.88164	-1.28319	1.59669	9
ENSG00000091583.6	APOH	0.00193886	2	2	0.00296243	Uterus	0.0084349	Pituitary	1.26571	0.734288	0.734288	-2.97161	-2.63415	-2.80288	0.238622	2
ENSG00000233196.2	GS1-304P7.1	0.00193992	13	10	0.00547822	Ovary	0.933908	Small_Intestine_Terminal_Ileum	4.50651	0.0459869	0.214434	-2.47816	2.77748	0.679227	1.90072	10
ENSG00000227693.1	GSTM3P1	0.00194817	4	4	0.0443204	Skin_Not_Sun_Exposed_Suprapubic	0.876707	Brain_Spinal_cord_cervical_c-1	1.67474	0.396103	0.396103	-1.60236	2.01105	0.194196	1.50099	4
ENSG00000185040.11	AC004980.11	0.00194836	3	2	0.000825475	Skin_Not_Sun_Exposed_Suprapubic	0.00459586	Adipose_Visceral_Omentum	2.48712	0.0093135	0.503565	-3.34411	-2.83407	-3.06994	0.257165	2
ENSG00000271821.1	XXbac-BPG299F13.14	0.00194891	11	11	0.00018251	Lung	0.686375	Pancreas	4.08763	0.188281	0.188281	-0.801522	3.74207	2.10512	1.50585	11
ENSG00000115649.11	CNPPD1	0.00195215	9	9	0.000259313	Thyroid	0.972529	Pancreas	3.96058	0.136778	0.136778	-0.581124	3.65288	1.08408	1.24959	9
ENSG00000205531.8	NAP1L4	0.00196384	11	6	0.0242739	Spleen	0.597609	Cells_Transformed_fibroblasts	7.08186	0.0158885	0.376623	-2.25277	1.41197	-0.426728	1.24866	6
ENSG00000265298.1	RP13-104F24.3	0.00196413	6	5	0.000174929	Artery_Coronary	0.337984	Brain_Nucleus_accumbens_basal_ganglia	2.12668	0.0435674	0.346809	-1.57527	3.75272	0.940585	2.12763	5
ENSG00000178882.9	FAM101A	0.00197311	12	9	0.0034211	Breast_Mammary_Tissue	0.537299	Muscle_Skeletal	4.5325	0.0724187	0.180813	-2.85569	2.92713	-0.451876	2.27384	9
ENSG00000137872.11	SEMA6D	0.00197755	8	8	0.00118735	Ovary	0.897835	Cells_Transformed_fibroblasts	1.85728	0.300268	0.300268	-3.2419	1.88035	-0.244386	1.882	8
ENSG00000125386.10	FAM193A	0.00198201	2	2	0.00159239	Brain_Frontal_Cortex_BA9	0.0524749	Thyroid	1.11909	0.880906	0.880906	1.93922	3.1573	2.54826	0.861313	2
ENSG00000164219.5	PGGT1B	0.00198253	21	6	0.000290199	Thyroid	0.996633	Lung	13.7456	0.00673173	0.667851	-1.46414	3.6239	1.66275	1.25381	6
ENSG00000241135.1	LINC00881	0.00198458	5	5	0.00230738	Esophagus_Muscularis	0.503192	Muscle_Skeletal	2.01472	0.252394	0.252394	-3.04752	-0.669476	-1.99297	0.997064	5
ENSG00000205035.4	RP11-707M1.1	0.00198695	8	2	4.57997e-05	Brain_Cortex	0.0307972	Brain_Putamen_basal_ganglia	7.11699	0.0144355	0.340867	2.15968	4.07609	3.00483	0.643384	2
ENSG00000105607.8	GCDH	0.00199144	41	2	5.71287e-05	Vagina	0.169781	Muscle_Skeletal	34.2042	0.000590422	1.77598	-4.02437	3.19162	-2.50039	1.0688	2
ENSG00000157077.10	ZFYVE9	0.0019956	4	4	0.00154108	Skin_Sun_Exposed_Lower_leg	0.541681	Brain_Spinal_cord_cervical_c-1	1.41157	0.694434	0.694434	-3.16683	0.610273	-1.39047	1.70794	4
ENSG00000261514.1	RP11-527L4.2	0.00199822	1	1	0.00199822	Thyroid	0.00199822	Thyroid	1	1	1	3.0905	3.0905	3.0905	NA	1
ENSG00000143437.16	ARNT	0.00200002	32	5	8.67077e-06	Lung	0.990123	Brain_Amygdala	21.7866	0.000909134	0.755417	-4.44792	2.62276	-1.39352	1.29486	5
ENSG00000185269.7	NOTUM	0.00200048	7	7	0.00256402	Colon_Sigmoid	0.587759	Brain_Hippocampus	3.04575	0.174263	0.174263	-2.6914	3.01568	0.716518	2.1303	7
ENSG00000171840.7	NINJ2	0.00200375	11	10	0.0010043	Artery_Coronary	0.793517	Lung	3.06787	0.0988615	0.158948	-2.61829	3.28932	-0.285528	1.89566	10
ENSG00000036054.8	TBC1D23	0.00200789	15	7	0.00689204	Esophagus_Mucosa	0.995721	Cells_Transformed_fibroblasts	7.54588	0.0156218	0.337122	-2.70202	2.26286	-0.364989	1.25815	7
ENSG00000175352.6	NRIP3	0.00201196	5	5	0.00789126	Artery_Tibial	0.30541	Stomach	1.90425	0.275975	0.275975	-1.66603	2.65669	0.587634	1.99412	5
ENSG00000000971.11	CFH	0.00201317	14	6	0.0846043	Small_Intestine_Terminal_Ileum	0.906254	Artery_Tibial	8.79036	0.000735556	0.378143	-1.72457	1.49687	-0.0202143	0.921999	6
ENSG00000259976.1	RP11-553L6.5	0.00201458	2	2	0.00842908	Whole_Blood	0.0217367	Pituitary	1.01691	0.983092	0.983092	-2.29494	2.63438	0.169722	3.48555	2
ENSG00000251216.1	RP11-161D15.3	0.00202463	4	4	6.41013e-05	Heart_Atrial_Appendage	0.960367	Cells_Transformed_fibroblasts	1.9081	0.104832	0.104832	-3.99718	-0.0496936	-2.10972	2.02131	4
ENSG00000234338.1	RP11-797H7.1	0.00202816	20	9	0.000495855	Brain_Putamen_basal_ganglia	0.735951	Brain_Cerebellar_Hemisphere	9.12387	0.0204294	0.354182	-1.28937	3.48299	1.84081	1.23936	9
ENSG00000133639.3	BTG1	0.00203647	5	5	2.29214e-05	Brain_Cerebellum	0.837462	Brain_Frontal_Cortex_BA9	1.43501	0.614682	0.614682	-4.23435	0.989654	-0.557527	2.0986	5
ENSG00000167363.9	FN3K	0.0020392	15	9	0.0066762	Pancreas	0.864003	Nerve_Tibial	5.86102	0.0204252	0.239097	-1.16727	2.71258	0.855223	1.04609	9
ENSG00000095015.5	MAP3K1	0.00204328	5	5	0.000141556	Thyroid	0.794894	Cells_Transformed_fibroblasts	2.49514	0.310463	0.310463	-3.80543	-0.25996	-1.56637	1.39109	5
ENSG00000116273.5	PHF13	0.00204775	3	3	0.000701911	Whole_Blood	0.172603	Heart_Left_Ventricle	1.22905	0.770317	0.770317	-1.91834	3.38883	0.0355355	2.91724	3
ENSG00000115365.7	LANCL1	0.0020505	12	4	0.000165315	Brain_Cortex	0.872039	Stomach	8.70413	0.0178799	0.561454	-1.61023	3.76686	-0.408408	1.41873	4
ENSG00000197580.7	BCO2	0.00205668	41	5	5.78471e-05	Minor_Salivary_Gland	0.91074	Artery_Tibial	28.841	0.00155628	1.0402	-1.04436	4.02143	1.08922	0.922251	5
ENSG00000232112.3	TMA7	0.00207618	24	5	0.00061964	Brain_Nucleus_accumbens_basal_ganglia	0.659956	Lung	17.1046	0.000593282	0.66414	-1.17942	3.42287	0.9407	1.42847	5
ENSG00000184304.10	PRKD1	0.00208778	5	5	0.000380366	Breast_Mammary_Tissue	0.979952	Spleen	2.48364	0.179162	0.179162	-2.16433	3.55334	0.0935492	2.16665	5
ENSG00000161395.8	PGAP3	0.00209021	23	6	8.49427e-06	Thyroid	0.583935	Brain_Amygdala	16.8134	0.000414422	0.565961	-4.45233	1.25389	-3.19209	1.50827	6
ENSG00000140830.4	TXNL4B	0.00209284	15	12	0.00375392	Skin_Not_Sun_Exposed_Suprapubic	0.894243	Lung	6.00992	0.0408284	0.21108	-2.14993	2.89813	0.388405	1.67756	12
ENSG00000198576.2	ARC	0.00210246	11	9	0.0204297	Thyroid	0.762235	Breast_Mammary_Tissue	5.93264	0.0312803	0.249904	-2.31836	1.42074	-0.168606	1.21912	9
ENSG00000162065.7	TBC1D24	0.00210807	4	4	0.000773372	Stomach	0.961032	Brain_Substantia_nigra	1.26413	0.742812	0.742812	-3.36215	0.107858	-1.36239	1.72528	4
ENSG00000150783.5	TEX12	0.00212391	7	6	0.0307847	Skin_Sun_Exposed_Lower_leg	0.977175	Lung	3.85554	0.116686	0.258215	-1.54891	2.15984	0.914852	1.31914	6
ENSG00000078081.3	LAMP3	0.00214827	5	5	0.00114623	Cells_Transformed_fibroblasts	0.933279	Pituitary	1.73319	0.444673	0.444673	-3.25193	1.38878	-0.486063	1.80429	5
ENSG00000112218.7	GPR63	0.00215475	21	5	0.0111221	Colon_Sigmoid	0.787102	Lung	14.3116	0.00347599	0.621433	-1.71159	2.53884	0.970025	0.99379	5
ENSG00000090447.7	TFAP4	0.00215876	2	2	0.0116996	Brain_Anterior_cingulate_cortex_BA24	0.0256645	Brain_Putamen_basal_ganglia	1.07723	0.922767	0.922767	-2.23125	2.52108	0.144914	3.3604	2
ENSG00000167565.8	SERTAD3	0.00216882	19	7	0.007802	Testis	0.908907	Esophagus_Muscularis	11.1586	0.020816	0.412211	-2.3308	2.66052	0.232804	1.36185	7
ENSG00000169231.9	THBS3	0.00218509	26	8	0.0067499	Brain_Cortex	0.981189	Esophagus_Mucosa	16.9417	0.0103459	0.591316	-2.63464	2.70894	-0.414129	1.06884	8
ENSG00000170540.10	ARL6IP1	0.00218948	9	4	0.000221664	Brain_Cerebellum	0.628506	Brain_Hippocampus	6.0941	0.00103301	0.443173	-3.6605	3.69295	-1.8441	2.5486	4
ENSG00000216740.2	ANXA2P3	0.00219157	3	3	0.00154051	Brain_Cerebellum	0.321358	Skin_Sun_Exposed_Lower_leg	1.39129	0.612715	0.612715	-3.16694	-0.991672	-2.09149	1.08784	3
ENSG00000182742.5	HOXB4	0.00220453	5	5	0.000833242	Whole_Blood	0.784785	Esophagus_Gastroesophageal_Junction	1.7114	0.413999	0.413999	-3.34151	1.22413	-0.500295	1.82524	5
ENSG00000241544.1	RP11-6F2.5	0.00220522	6	6	0.00082739	Testis	0.927516	Brain_Anterior_cingulate_cortex_BA24	2.96932	0.123943	0.123943	-3.34347	0.0909707	-2.05374	1.26097	6
ENSG00000108823.11	SGCA	0.00220555	39	3	3.30761e-06	Adipose_Visceral_Omentum	0.921772	Cells_EBV-transformed_lymphocytes	29.0802	0.00144582	1.70744	-4.65073	1.47549	-2.9145	1.46316	3
ENSG00000000460.12	C1orf112	0.00220655	19	9	0.0063313	Brain_Frontal_Cortex_BA9	0.940921	Whole_Blood	9.57341	0.00629279	0.336946	-2.52119	2.73011	1.17854	1.30399	9
ENSG00000114867.15	EIF4G1	0.00221991	8	8	0.0137111	Nerve_Tibial	0.486874	Brain_Caudate_basal_ganglia	1.77843	0.522743	0.522743	-2.46474	2.12972	-0.638167	1.69599	8
ENSG00000087338.4	GMCL1	0.00222109	13	4	0.000118721	Muscle_Skeletal	0.973222	Skin_Sun_Exposed_Lower_leg	9.08151	0.0182467	0.448114	-3.84875	2.37653	-1.57894	2.09625	4
ENSG00000249489.1	GAPDHP70	0.00222237	2	2	0.000780609	Esophagus_Muscularis	0.0971868	Skin_Sun_Exposed_Lower_leg	1.21301	0.786994	0.786994	-3.35958	-1.65865	-2.50911	1.20274	2
ENSG00000171103.6	TRMT61B	0.00222413	43	1	0.000266517	Uterus	0.407899	Brain_Anterior_cingulate_cortex_BA24	35.3008	0.00128019	35.3008	-3.64584	-0.827596	-2.74914	0.544355	1
ENSG00000253678.1	RP11-981G7.3	0.00223311	31	4	0.000440924	Adipose_Visceral_Omentum	0.988148	Artery_Coronary	21.7497	0.00403192	0.874611	-3.51429	2.73399	-2.05222	1.22686	4
ENSG00000066185.8	ZMYND12	0.00223573	35	2	0.000194288	Adipose_Visceral_Omentum	0.478059	Brain_Frontal_Cortex_BA9	28.0873	0.000272885	2.14565	-3.72633	-0.709428	-2.91905	0.64536	2
ENSG00000249834.3	PGBD4P3	0.0022367	2	2	0.00119511	Skin_Sun_Exposed_Lower_leg	0.176052	Artery_Tibial	1.01432	0.985683	0.985683	-1.35301	3.24004	0.943516	3.24778	2
ENSG00000128408.7	RIBC2	0.00223867	31	4	0.00301042	Heart_Atrial_Appendage	0.985926	Pancreas	22.712	0.00139379	0.899095	-2.96667	0.333885	-0.87495	0.773429	4
ENSG00000248583.1	RP11-241F15.1	0.00224081	2	2	0.000477431	Nerve_Tibial	0.970831	Spleen	1.0092	0.990801	0.990801	-0.0365654	3.49311	1.72827	2.49586	2
ENSG00000115604.6	IL18R1	0.00224861	27	6	0.00042765	Brain_Nucleus_accumbens_basal_ganglia	0.968099	Heart_Left_Ventricle	13.9609	0.000173559	0.53282	-3.5224	2.61222	-0.946182	2.42097	6
ENSG00000226979.4	LTA	0.002249	6	6	0.00112739	Thyroid	0.843177	Breast_Mammary_Tissue	1.69299	0.428493	0.428493	-1.97884	3.25664	0.562171	1.74402	6
ENSG00000163624.5	CDS1	0.00225078	6	6	0.00342775	Lung	0.632343	Skin_Not_Sun_Exposed_Suprapubic	1.92231	0.163737	0.163737	-2.92652	2.27982	-0.290931	1.93946	6
ENSG00000155974.7	GRIP1	0.00225283	15	14	0.00453946	Thyroid	0.913166	Brain_Hypothalamus	3.22041	0.0533746	0.237314	-2.57181	2.83802	-0.317585	1.6663	14
ENSG00000151151.5	IPMK	0.00225363	6	5	0.00220651	Heart_Atrial_Appendage	0.634791	Adipose_Subcutaneous	3.35157	0.0756516	0.244328	-3.06093	2.65421	-0.366239	2.10798	5
ENSG00000168071.17	CCDC88B	0.00225526	21	5	0.0408817	Heart_Atrial_Appendage	0.994238	Artery_Tibial	15.6058	0.0035493	0.587064	-1.87972	2.04473	0.0878862	0.915823	5
ENSG00000106565.13	TMEM176B	0.00225537	35	11	0.00590536	Heart_Atrial_Appendage	0.996651	Brain_Amygdala	14.6807	0.00912224	0.536776	-2.10436	2.75299	-0.00281827	1.31998	11
ENSG00000021574.7	SPAST	0.00227639	4	4	0.0429644	Artery_Coronary	0.47256	Spleen	2.34698	0.285402	0.285402	-2.02406	1.67385	0.0106317	1.69789	4
ENSG00000007520.3	TSR3	0.00229056	8	6	0.000241367	Whole_Blood	0.621929	Lung	4.89275	0.072965	0.19775	-3.67125	-0.493118	-2.34708	0.971744	6
ENSG00000100599.11	RIN3	0.00229343	16	14	0.000131835	Colon_Sigmoid	0.87081	Cells_Transformed_fibroblasts	5.56946	0.091655	0.199814	-1.51194	3.823	1.12178	1.81016	14
ENSG00000204308.6	RNF5	0.00229673	27	5	1.86544e-06	Adrenal_Gland	0.0845008	Brain_Cortex	18.8905	0.00978328	0.721509	1.72515	4.76748	3.03878	0.760741	5
ENSG00000255423.1	EBLN2	0.00232937	7	5	0.000433901	Artery_Tibial	0.662867	Pancreas	3.9025	0.0262051	0.21338	-3.51856	1.25796	-1.57062	2.15664	5
ENSG00000172365.2	OR5B2	0.00234039	1	1	0.00234039	Nerve_Tibial	0.00234039	Nerve_Tibial	1	1	1	-3.04325	-3.04325	-3.04325	NA	1
ENSG00000204682.5	CASC10	0.00234063	6	6	0.000900103	Prostate	0.508205	Brain_Putamen_basal_ganglia	2.60354	0.302274	0.302274	-0.993682	3.32002	1.78796	1.64969	6
ENSG00000131043.7	AAR2	0.00234093	6	6	0.000415345	Brain_Caudate_basal_ganglia	0.93	Whole_Blood	2.30239	0.253492	0.253492	-2.64925	3.53014	0.104491	2.10988	6
ENSG00000156802.8	ATAD2	0.00234231	3	3	0.000264184	Adipose_Subcutaneous	0.15381	Artery_Aorta	1.92876	0.127266	0.127266	1.4262	3.6481	2.65838	1.13062	3
ENSG00000041988.11	THAP3	0.00234923	23	4	0.000577157	Cells_Transformed_fibroblasts	0.938092	Liver	17.1008	0.000353945	0.637148	-2.02256	3.44213	2.35805	1.35	4
ENSG00000267369.1	RP11-1094M14.8	0.00235056	7	7	0.0124838	Cells_EBV-transformed_lymphocytes	0.927583	Lung	2.35766	0.224803	0.224803	-2.16561	2.49816	0.946146	1.59296	7
ENSG00000167645.12	YIF1B	0.00235243	8	7	0.0194682	Cells_EBV-transformed_lymphocytes	0.803728	Colon_Transverse	3.66519	0.0680039	0.159057	0.248525	2.33644	1.08407	0.65683	7
ENSG00000166166.8	TRMT61A	0.00235245	14	9	0.000165278	Colon_Transverse	0.866949	Testis	7.99347	0.0764231	0.296337	0.167535	3.76691	2.24576	1.0821	9
ENSG00000255258.2	RP11-448P19.1	0.00237086	2	2	0.000881858	Testis	0.336541	Spleen	1.01593	0.984065	0.984065	0.961022	3.32573	2.14338	1.6721	2
ENSG00000152620.8	NADK2	0.00237571	7	6	0.00982219	Minor_Salivary_Gland	0.925443	Skin_Sun_Exposed_Lower_leg	2.7193	0.0549436	0.274834	-2.58203	1.29814	-0.905444	1.59541	6
ENSG00000109339.14	MAPK10	0.00239038	14	12	0.00123362	Esophagus_Muscularis	0.708666	Spleen	4.67504	0.0851706	0.186916	-3.23099	0.788146	-1.53118	1.13634	12
ENSG00000257262.1	RP11-776A13.1	0.00239475	1	1	0.00239475	Brain_Caudate_basal_ganglia	0.00239475	Brain_Caudate_basal_ganglia	1	1	1	3.03633	3.03633	3.03633	NA	1
ENSG00000204922.4	C11orf83	0.00240698	10	6	0.00035202	Breast_Mammary_Tissue	0.498193	Adrenal_Gland	6.65324	0.0477185	0.254211	-0.677336	3.57366	1.82001	1.19862	6
ENSG00000183762.8	KREMEN1	0.00241257	20	7	0.0181577	Testis	0.634547	Thyroid	13.6255	0.00119101	0.454194	-2.36239	2.27293	0.486573	1.37931	7
ENSG00000198740.4	ZNF652	0.00241582	7	7	0.000552716	Breast_Mammary_Tissue	0.841167	Testis	4.06719	0.176303	0.176303	-0.200401	3.45382	1.52365	1.39419	7
ENSG00000099849.10	RASSF7	0.00242244	4	4	0.00881146	Heart_Atrial_Appendage	0.374102	Nerve_Tibial	1.51539	0.600255	0.600255	0.888816	2.61928	2.0352	0.782845	4
ENSG00000172757.8	CFL1	0.00242684	8	8	0.000266428	Testis	0.75393	Colon_Transverse	4.76764	0.164665	0.164665	-3.64593	0.313461	-2.25875	1.34155	8
ENSG00000112214.6	FHL5	0.00243856	3	3	0.00542028	Skin_Sun_Exposed_Lower_leg	0.320173	Colon_Transverse	1.07712	0.927558	0.927558	-2.78093	0.994102	-1.32371	2.02933	3
ENSG00000180549.7	FUT7	0.00243889	4	4	0.00124572	Cells_EBV-transformed_lymphocytes	0.572419	Whole_Blood	2.20622	0.270974	0.270974	-3.2282	1.08274	-1.15118	1.84405	4
ENSG00000163113.10	OTUD7B	0.00244245	6	6	0.046545	Liver	0.455143	Skin_Sun_Exposed_Lower_leg	2.92316	0.132899	0.132899	-1.99042	1.16087	-0.886909	1.43602	6
ENSG00000116819.6	TFAP2E	0.00244245	3	3	0.00417474	Uterus	0.562661	Lung	1.55062	0.450541	0.450541	-2.86465	1.57248	-0.623686	2.2189	3
ENSG00000180861.5	C12orf36	0.00246549	5	5	0.00321837	Colon_Transverse	0.974516	Small_Intestine_Terminal_Ileum	2.93091	0.1521	0.1521	-0.269445	2.94607	1.3904	1.4224	5
ENSG00000153046.13	CDYL	0.00247096	7	7	8.18253e-05	Esophagus_Muscularis	0.979308	Skin_Sun_Exposed_Lower_leg	2.5564	0.119703	0.119703	0.0259362	3.93899	1.17794	1.30408	7
ENSG00000136574.13	GATA4	0.00247416	1	1	0.00247416	Adrenal_Gland	0.00247416	Adrenal_Gland	1	1	1	3.02648	3.02648	3.02648	NA	1
ENSG00000140931.15	CMTM3	0.00247722	16	8	0.00163559	Skin_Not_Sun_Exposed_Suprapubic	0.517203	Esophagus_Mucosa	10.3499	0.0022147	0.388558	-1.4491	3.14948	1.50648	1.36757	8
ENSG00000145632.10	PLK2	0.00247819	2	2	0.000850111	Testis	0.536824	Prostate	1.09355	0.906454	0.906454	0.617622	3.33594	1.97678	1.92214	2
ENSG00000250778.1	AC004980.8	0.00249013	6	1	0.00164243	Skin_Not_Sun_Exposed_Suprapubic	0.00359166	Skin_Sun_Exposed_Lower_leg	5.91991	0.00173396	5.91991	-3.14827	-2.91196	-3.0044	0.095666	1
ENSG00000083799.13	CYLD	0.00249167	7	4	0.0526784	Skin_Not_Sun_Exposed_Suprapubic	0.669151	Muscle_Skeletal	4.58242	0.0635015	0.400009	-1.58403	1.93755	-0.728894	1.23661	4
ENSG00000173432.6	SAA1	0.00249299	4	4	0.00539271	Heart_Left_Ventricle	0.450847	Cells_Transformed_fibroblasts	1.59786	0.344755	0.344755	-2.78259	0.997879	-0.897294	1.54812	4
ENSG00000174173.6	TRMT10C	0.00249744	4	4	9.52907e-05	Esophagus_Mucosa	0.736926	Muscle_Skeletal	1.63338	0.566156	0.566156	0.335927	3.90228	1.43575	1.65625	4
ENSG00000234080.2	RP11-183G22.1	0.00249808	3	2	0.00251199	Heart_Atrial_Appendage	0.0790939	Brain_Putamen_basal_ganglia	2.83476	0.0299124	0.135324	1.75597	3.02189	2.36534	0.63428	2
ENSG00000120664.6	SPG20OS	0.00250029	10	7	0.0151184	Esophagus_Mucosa	0.733779	Artery_Tibial	4.65612	0.0348278	0.223321	-2.42953	1.12482	-1.00713	1.34864	7
ENSG00000123124.9	WWP1	0.00250758	10	7	0.000190221	Vagina	0.961105	Thyroid	3.76947	0.0269605	0.258636	-3.73166	2.10029	-0.96152	1.50426	7
ENSG00000101417.7	PXMP4	0.0025123	3	3	0.00224061	Vagina	0.167047	Brain_Cerebellum	1.49848	0.505542	0.505542	1.38176	3.05633	2.29332	0.847115	3
ENSG00000270264.1	NDUFB8P2	0.00251422	2	2	0.000543385	Whole_Blood	0.759239	Muscle_Skeletal	1.11877	0.881232	0.881232	0.30648	3.4584	1.88244	2.22875	2
ENSG00000124177.10	CHD6	0.00251523	2	2	0.000618456	Lung	0.722138	Brain_Cerebellum	1.0424	0.957604	0.957604	-3.42339	0.355602	-1.53389	2.67215	2
ENSG00000154175.12	ABI3BP	0.0025191	12	10	0.000532136	Brain_Hippocampus	0.960914	Artery_Aorta	4.30261	0.12278	0.194606	-2.132	3.46404	-0.00790133	1.68857	10
ENSG00000225522.2	RP11-203F10.1	0.00252477	1	1	0.00252477	Testis	0.00252477	Testis	1	1	1	-3.02036	-3.02036	-3.02036	NA	1
ENSG00000100401.15	RANGAP1	0.0025359	6	6	0.00220453	Muscle_Skeletal	0.708964	Esophagus_Muscularis	2.70758	0.145386	0.145386	-3.0612	0.373248	-1.59559	1.25733	6
ENSG00000159184.7	HOXB13	0.00254089	2	2	0.00500395	Skin_Sun_Exposed_Lower_leg	0.619392	Cells_Transformed_fibroblasts	1.46104	0.538956	0.538956	-2.80678	0.496712	-1.15503	2.33592	2
ENSG00000052749.9	RRP12	0.00255234	25	4	0.000123171	Thyroid	0.995702	Skin_Not_Sun_Exposed_Suprapubic	19.7318	0.0020482	0.669626	-3.83973	0.00538735	-0.840351	0.842285	4
ENSG00000167182.11	SP2	0.00255649	6	6	0.0162735	Brain_Substantia_nigra	0.458003	Heart_Left_Ventricle	1.48719	0.591471	0.591471	-2.40272	2.24548	0.267882	1.96581	6
ENSG00000251221.1	CTC-325J23.3	0.0025652	5	5	0.000110197	Brain_Cerebellar_Hemisphere	0.97004	Thyroid	1.55955	0.625754	0.625754	-3.86697	0.701889	-0.886745	1.86472	5
ENSG00000154096.9	THY1	0.00256525	15	10	0.000237407	Testis	0.637319	Brain_Cerebellar_Hemisphere	6.07621	0.00809172	0.256525	-3.67548	1.41194	-1.12852	1.60462	10
ENSG00000124224.12	PPP4R1L	0.00256891	2	2	0.0018231	Testis	0.00737851	Cells_Transformed_fibroblasts	1.4287	0.571304	0.571304	-3.11763	-2.67926	-2.89845	0.309976	2
ENSG00000099810.14	MTAP	0.0025719	20	13	0.00430689	Brain_Nucleus_accumbens_basal_ganglia	0.992012	Skin_Sun_Exposed_Lower_leg	8.51744	0.01952	0.30109	-2.85476	0.801783	-1.1087	1.15139	13
ENSG00000132952.7	USPL1	0.0025725	5	5	0.00180385	Nerve_Tibial	0.939296	Pituitary	1.20136	0.673843	0.673843	-2.75918	3.12076	0.245673	2.09214	5
ENSG00000226742.3	HSBP1L1	0.00258139	16	6	0.00425148	Adipose_Subcutaneous	0.491838	Thyroid	8.14414	0.00693387	0.300721	-1.94469	2.85887	1.10458	1.63171	6
ENSG00000153822.9	KCNJ16	0.00258584	9	8	4.38309e-05	Brain_Cerebellum	0.963103	Nerve_Tibial	4.50559	0.117865	0.334464	-4.0863	0.606263	-1.21714	1.59007	8
ENSG00000232629.4	HLA-DQB2	0.00259162	47	3	0.000355542	Heart_Left_Ventricle	0.883241	Brain_Cortex	34.8188	0.00129725	1.97673	-3.57106	1.13722	-1.80011	0.935758	3
ENSG00000243806.1	CTC-484P3.1	0.00259673	16	3	0.000131137	Brain_Cortex	0.99989	Adipose_Visceral_Omentum	12.4479	0.0272488	0.52065	-3.82431	0.000138247	-2.85224	0.835941	3
ENSG00000164107.7	HAND2	0.00260465	3	3	0.00286188	Artery_Aorta	0.399643	Artery_Tibial	1.37818	0.675952	0.675952	-2.9822	-0.842258	-1.71841	1.1214	3
ENSG00000262576.1	PCDHGA4	0.00260555	2	2	0.00130892	Artery_Tibial	0.407506	Stomach	1.12893	0.871072	0.871072	-0.82829	3.21402	1.19286	2.85834	2
ENSG00000254562.1	RP11-64I17.1	0.0026056	1	1	0.0026056	Testis	0.0026056	Testis	1	1	1	3.0108	3.0108	3.0108	NA	1
ENSG00000183963.14	SMTN	0.00260948	5	5	0.000372357	Vagina	0.923665	Nerve_Tibial	1.36877	0.675456	0.675456	-3.55894	2.04748	-0.54537	2.02686	5
ENSG00000082482.9	KCNK2	0.00261067	5	5	0.000215202	Ovary	0.867264	Heart_Left_Ventricle	1.50363	0.586782	0.586782	-2.24808	3.70047	0.684159	2.16945	5
ENSG00000106683.10	LIMK1	0.00261115	14	8	5.91706e-05	Esophagus_Mucosa	0.990002	Pancreas	7.13135	0.0152647	0.369741	-3.76602	4.01609	1.41954	2.73269	8
ENSG00000178732.4	GP5	0.00261819	3	3	0.00567457	Cells_Transformed_fibroblasts	0.573555	Liver	2.62093	0.144785	0.144785	-1.22225	2.76602	0.702197	1.99778	3
ENSG00000178053.13	MLF1	0.00261999	15	5	0.00072503	Brain_Caudate_basal_ganglia	0.930529	Thyroid	8.84455	0.0189559	0.421556	-0.632432	3.37994	0.969795	1.13671	5
ENSG00000120324.4	PCDHB10	0.00262	27	4	0.00054044	Pancreas	0.950125	Brain_Nucleus_accumbens_basal_ganglia	18.8322	0.00108157	0.718853	-0.0625501	3.45987	1.70103	0.836477	4
ENSG00000188659.5	FAM154B	0.0026311	44	2	1.14719e-05	Uterus	0.780058	Testis	36.7387	0.000978987	2.69453	-4.38739	0.279243	-2.37706	0.933344	2
ENSG00000255468.2	RP11-867G23.8	0.00263283	15	4	0.000198436	Cells_EBV-transformed_lymphocytes	0.404502	Lung	11.2847	0.0119482	0.582756	-1.43693	3.721	2.41159	1.51968	4
ENSG00000173402.7	DAG1	0.00264947	3	3	0.000689308	Heart_Left_Ventricle	0.265711	Esophagus_Mucosa	1.41316	0.579442	0.579442	-3.3938	1.46838	-0.270806	2.71042	3
ENSG00000144134.14	RABL2A	0.00265	33	6	0.00944088	Colon_Sigmoid	0.966498	Esophagus_Mucosa	17.6949	0.00759024	0.733304	-1.60744	2.59566	-0.261806	1.21063	6
ENSG00000125753.9	VASP	0.00265617	3	3	0.000549573	Cells_Transformed_fibroblasts	0.354893	Testis	1.493	0.569387	0.569387	-3.45535	-0.92514	-2.06135	1.28465	3
ENSG00000137968.12	SLC44A5	0.00265629	29	4	0.000115205	Brain_Cerebellar_Hemisphere	0.794522	Whole_Blood	21.1255	0.0071107	0.751448	-3.85611	2.83273	1.12064	1.55157	4
ENSG00000078070.7	MCCC1	0.00266027	26	7	0.0321019	Heart_Atrial_Appendage	0.987613	Adipose_Subcutaneous	16.3753	0.00569729	0.602389	-1.894	2.14314	0.709412	1.01236	7
ENSG00000165118.10	C9orf64	0.00266079	14	11	0.0011406	Esophagus_Muscularis	0.855742	Brain_Hippocampus	7.13417	0.0185849	0.252122	-3.25333	0.722479	-1.50352	1.07518	11
ENSG00000164893.4	SLC7A13	0.00266229	1	1	0.00266229	Testis	0.00266229	Testis	1	1	1	-3.00426	-3.00426	-3.00426	NA	1
ENSG00000169718.13	DUS1L	0.00268682	5	5	0.000350247	Lung	0.87	Brain_Putamen_basal_ganglia	1.27659	0.755166	0.755166	-1.84414	3.57499	-0.274607	2.24742	5
ENSG00000110723.7	EXPH5	0.00269035	9	8	0.0218467	Colon_Sigmoid	0.92431	Lung	3.47793	0.0296116	0.161195	-1.92434	2.29302	-0.0653698	1.48794	8
ENSG00000105520.6	DKFZP761J1410	0.00269641	21	7	0.00634419	Esophagus_Mucosa	0.996085	Stomach	13.7491	0.00134578	0.519634	-2.25301	2.72944	-0.0642393	1.24191	7
ENSG00000182319.5	SGK223	0.00270479	14	13	3.32629e-06	Pancreas	0.95142	Brain_Cerebellum	4.11819	0.123341	0.157103	-4.64957	2.91195	0.538441	1.9463	13
ENSG00000185070.6	FLRT2	0.00270897	14	11	0.000656935	Nerve_Tibial	0.656908	Skin_Sun_Exposed_Lower_leg	6.76944	0.0941867	0.231383	-2.10874	3.40695	1.17483	1.69279	11
ENSG00000271761.1	XXbac-BPGBPG55C20.3	0.0027152	5	5	0.000161327	Brain_Cerebellum	0.921311	Spleen	2.64364	0.155273	0.155273	-3.77295	1.16021	-1.67431	2.11611	5
ENSG00000188760.6	TMEM198	0.00271595	3	3	0.000217275	Thyroid	0.968032	Skin_Sun_Exposed_Lower_leg	1.23736	0.71711	0.71711	-3.69804	-0.0400762	-1.33287	2.05125	3
ENSG00000078898.6	BPIFB2	0.00272139	3	3	0.000601088	Adipose_Visceral_Omentum	0.234026	Thyroid	1.70823	0.303556	0.303556	-3.43112	-1.19005	-2.59798	1.22613	3
ENSG00000159377.6	PSMB4	0.00272368	2	2	0.00273378	Esophagus_Gastroesophageal_Junction	0.103017	Adrenal_Gland	1.01766	0.982342	0.982342	-2.99619	1.6304	-0.682894	3.27149	2
ENSG00000002933.3	TMEM176A	0.00273167	34	8	0.00340461	Heart_Atrial_Appendage	0.997404	Breast_Mammary_Tissue	16.6536	0.00649483	0.560415	-2.39952	2.92863	-0.167104	1.2953	8
ENSG00000157150.4	TIMP4	0.0027492	12	11	4.82268e-05	Adipose_Subcutaneous	0.884215	Uterus	4.55222	0.0970066	0.156563	-3.10904	4.06406	-0.718036	2.17804	11
ENSG00000181467.2	RAP2B	0.00275884	6	6	0.00012736	Nerve_Tibial	0.574595	Heart_Atrial_Appendage	1.34722	0.710811	0.710811	-1.58578	3.83151	0.312882	2.023	6
ENSG00000153246.7	PLA2R1	0.00277686	22	10	0.00127096	Skin_Sun_Exposed_Lower_leg	0.914022	Adipose_Visceral_Omentum	11.1072	0.0194214	0.383414	-1.80288	3.22246	0.845323	1.36838	10
ENSG00000232679.1	RP11-400N13.3	0.00278313	2	2	0.000603817	Cells_Transformed_fibroblasts	0.38408	Esophagus_Mucosa	1.27192	0.728078	0.728078	-0.870404	3.42989	1.27975	3.04077	2
ENSG00000137497.13	NUMA1	0.00278591	2	2	0.000611307	Artery_Aorta	0.331228	Adipose_Visceral_Omentum	1.32728	0.67272	0.67272	0.971643	3.42655	2.1991	1.73588	2
ENSG00000082153.13	BZW1	0.00278755	6	6	0.000154858	Spleen	0.868765	Brain_Cerebellar_Hemisphere	1.78748	0.50705	0.50705	-0.630981	3.78315	1.36923	1.72094	6
ENSG00000196954.8	CASP4	0.00279785	8	7	0.0180347	Whole_Blood	0.841742	Artery_Aorta	3.6245	0.0123343	0.150664	-1.91382	2.3649	-0.473488	1.48244	7
ENSG00000157933.9	SKI	0.00280945	3	3	0.000198313	Artery_Tibial	0.631829	Brain_Nucleus_accumbens_basal_ganglia	1.10279	0.914908	0.914908	-3.72116	-0.479154	-1.57229	1.86107	3
ENSG00000198039.7	ZNF273	0.00281763	38	6	0.000199906	Brain_Cortex	0.992946	Brain_Hypothalamus	22.9214	0.00135799	0.83177	-2.67664	3.71914	0.663935	1.36268	6
ENSG00000214688.4	C10orf105	0.00282219	5	5	0.00173703	Brain_Anterior_cingulate_cortex_BA24	0.491007	Artery_Tibial	1.87899	0.253566	0.253566	-3.13186	0.851756	-1.22458	1.4752	5
ENSG00000213626.7	LBH	0.00282571	21	5	7.13576e-05	Spleen	0.922719	Skin_Not_Sun_Exposed_Suprapubic	15.0296	0.000737262	0.635846	-3.97171	-0.0970092	-2.6831	1.03196	5
ENSG00000005243.5	COPZ2	0.00282715	13	11	5.59712e-05	Testis	0.74247	Skin_Sun_Exposed_Lower_leg	5.56497	0.0851307	0.226156	-2.90635	4.02918	-0.893146	1.81661	11
ENSG00000099337.3	KCNK6	0.00283186	6	3	0.000775386	Heart_Atrial_Appendage	0.636331	Testis	3.67458	0.0128869	0.250082	-3.36144	1.23594	-0.596123	2.16674	3
ENSG00000132793.7	LPIN3	0.00283218	20	8	0.0024478	Thyroid	0.71519	Esophagus_Gastroesophageal_Junction	13.1452	0.00379994	0.486409	-3.02972	1.73499	0.369924	1.16229	8
ENSG00000111801.11	BTN3A3	0.00283383	17	9	0.000138089	Adipose_Visceral_Omentum	0.922892	Nerve_Tibial	8.86295	0.0491301	0.319078	-3.81157	1.61847	-1.33916	1.58094	9
ENSG00000272403.1	RP1-93H18.7	0.00283868	5	5	0.0134739	Adipose_Visceral_Omentum	0.515228	Esophagus_Muscularis	2.40739	0.458928	0.458928	-2.12619	2.47099	0.833075	1.82438	5
ENSG00000223403.3	MEG9	0.00284089	5	5	0.0555846	Cells_Transformed_fibroblasts	0.690822	Nerve_Tibial	3.0408	0.248816	0.248816	-1.21799	1.91428	0.526425	1.15742	5
ENSG00000129170.4	CSRP3	0.00284255	1	1	0.00284255	Muscle_Skeletal	0.00284255	Muscle_Skeletal	1	1	1	-2.98427	-2.98427	-2.98427	NA	1
ENSG00000164078.8	MST1R	0.00285103	24	6	0.0216979	Heart_Atrial_Appendage	0.962976	Skin_Sun_Exposed_Lower_leg	17.4313	0.00130948	0.61226	-1.38987	2.29562	0.160149	0.962953	6
ENSG00000169902.9	TPST1	0.00285776	16	7	0.000126907	Esophagus_Muscularis	0.7	Ovary	8.3387	0.0247305	0.34613	-3.83238	0.887868	-1.81486	1.33569	7
ENSG00000172172.3	MRPL13	0.00285918	2	2	0.00376589	Esophagus_Mucosa	0.0138122	Prostate	1.23905	0.760946	0.760946	2.46211	2.89713	2.67962	0.307608	2
ENSG00000117020.12	AKT3	0.00288692	4	4	0.00580792	Esophagus_Mucosa	0.805296	Prostate	1.26822	0.773724	0.773724	-2.75843	1.82724	-0.896959	2.1291	4
ENSG00000164074.10	C4orf29	0.0028892	10	7	0.0141502	Brain_Hippocampus	0.924418	Artery_Coronary	5.15483	0.0397594	0.306255	-2.45343	1.92647	-0.642095	1.14674	7
ENSG00000072609.13	CHFR	0.00292626	18	4	0.00149594	Pituitary	0.820349	Lung	11.3781	0.0199108	0.595366	-3.17547	3.01471	-0.906837	1.68011	4
ENSG00000141574.3	SECTM1	0.00293948	15	7	0.010295	Whole_Blood	0.822891	Pituitary	9.32756	0.0220999	0.378349	-2.56576	1.08193	0.120008	1.10832	7
ENSG00000205978.5	NYNRIN	0.0029449	18	13	0.000816803	Pancreas	0.966386	Heart_Atrial_Appendage	7.92302	0.0482836	0.309788	-3.05567	3.34704	-0.641455	1.83718	13
ENSG00000249911.1	RP11-122C5.1	0.00295184	25	4	0.00185561	Brain_Putamen_basal_ganglia	0.994224	Heart_Atrial_Appendage	18.4729	0.0113966	0.710893	-3.11242	1.3962	-0.136702	0.853668	4
ENSG00000189280.3	GJB5	0.00295486	20	8	0.00110151	Brain_Frontal_Cortex_BA9	0.628586	Esophagus_Mucosa	11.3811	3.69888e-05	0.440257	-2.10247	3.26323	1.40678	1.11168	8
ENSG00000267227.1	RP11-640I15.2	0.00297302	1	1	0.00297302	Brain_Nucleus_accumbens_basal_ganglia	0.00297302	Brain_Nucleus_accumbens_basal_ganglia	1	1	1	-2.97051	-2.97051	-2.97051	NA	1
ENSG00000240024.1	LINC00888	0.00297809	18	8	0.000919538	Prostate	0.955993	Adrenal_Gland	11.4412	0.0046047	0.42263	-3.31405	1.6434	-0.621229	0.993092	8
ENSG00000182544.8	MFSD5	0.00297826	9	9	0.00339858	Lung	0.982374	Thyroid	4.14043	0.21594	0.21594	-1.92088	2.92918	0.905902	1.48361	9
ENSG00000233008.1	RP11-475O6.1	0.00297937	7	7	0.0355365	Thyroid	0.973949	Prostate	3.41162	0.218874	0.218874	-2.10219	1.81365	0.115034	1.33331	7
ENSG00000164620.4	RELL2	0.00297964	9	7	0.00666123	Pancreas	0.930448	Nerve_Tibial	5.2693	0.0744384	0.208358	-0.536587	2.71332	0.548127	1.11904	7
ENSG00000011478.7	QPCTL	0.00298313	7	7	0.00814468	Heart_Left_Ventricle	0.645001	Prostate	1.73462	0.504288	0.504288	-2.0866	2.64601	0.419876	1.75667	7
ENSG00000057935.9	MTA3	0.00298623	6	6	0.00088739	Skin_Not_Sun_Exposed_Suprapubic	0.836417	Cells_EBV-transformed_lymphocytes	1.74357	0.466919	0.466919	-0.206479	3.32399	1.46546	1.23751	6
ENSG00000258130.3	RP11-347C12.3	0.00299355	2	2	0.00122875	Brain_Cortex	0.0152533	Uterus	1.45128	0.548724	0.548724	-3.23212	-2.42631	-2.82921	0.569794	2
ENSG00000198771.6	RCSD1	0.00299822	14	12	7.24066e-05	Whole_Blood	0.954339	Esophagus_Muscularis	6.25108	0.0485436	0.212199	-3.96824	-0.057259	-1.97046	1.32529	12
ENSG00000107738.15	C10orf54	0.00300196	13	10	0.01046	Heart_Atrial_Appendage	0.857424	Colon_Sigmoid	5.67714	0.0268443	0.299988	-1.80872	2.56024	0.528984	1.39702	10
ENSG00000250318.1	CTA-963H5.5	0.00300271	12	9	0.0202779	Brain_Anterior_cingulate_cortex_BA24	0.984376	Skin_Not_Sun_Exposed_Suprapubic	6.46439	0.0689185	0.274762	-2.32117	1.2331	-0.547722	1.10273	9
ENSG00000232341.2	RPL4P2	0.00301668	1	1	0.00301668	Prostate	0.00301668	Prostate	1	1	1	2.96603	2.96603	2.96603	NA	1
ENSG00000142945.8	KIF2C	0.00301689	7	6	0.0220356	Brain_Anterior_cingulate_cortex_BA24	0.84328	Brain_Nucleus_accumbens_basal_ganglia	3.86724	0.0645902	0.20218	-2.28975	2.07777	0.535538	1.43008	6
ENSG00000177418.1	AC006001.1	0.00302359	1	1	0.00302359	Skin_Sun_Exposed_Lower_leg	0.00302359	Skin_Sun_Exposed_Lower_leg	1	1	1	2.96533	2.96533	2.96533	NA	1
ENSG00000232210.1	PHBP15	0.00303536	4	3	0.00080578	Pancreas	0.416001	Skin_Sun_Exposed_Lower_leg	2.4943	0.0560668	0.641746	-3.3508	-0.813379	-1.87353	1.13875	3
ENSG00000183166.6	CALN1	0.00304095	3	3	0.00560741	Skin_Sun_Exposed_Lower_leg	0.823542	Brain_Spinal_cord_cervical_c-1	1.81589	0.5163	0.5163	-2.7699	1.08578	-0.487041	2.02353	3
ENSG00000167779.3	IGFBP6	0.00304745	3	3	0.000636873	Testis	0.768861	Skin_Sun_Exposed_Lower_leg	1.10881	0.89208	0.89208	0.293865	3.4154	1.70879	1.58108	3
ENSG00000162236.7	STX5	0.00305635	4	4	0.0004	Testis	0.987018	Nerve_Tibial	2.18543	0.253001	0.253001	-3.54008	2.98484	-0.232448	2.66948	4
ENSG00000143621.12	ILF2	0.00306163	6	6	5.16305e-05	Esophagus_Gastroesophageal_Junction	0.925107	Heart_Left_Ventricle	2.286	0.260879	0.260879	-4.04812	2.31111	-0.788917	2.33386	6
ENSG00000115998.3	C2orf42	0.00306258	11	7	0.0123383	Brain_Nucleus_accumbens_basal_ganglia	0.971387	Adrenal_Gland	7.20598	0.050235	0.279518	-2.02916	2.50232	0.230521	1.26206	7
ENSG00000259207.3	ITGB3	0.00306887	15	8	0.0168843	Heart_Atrial_Appendage	0.897971	Stomach	7.97779	0.0442878	0.296532	-2.25054	2.38922	0.252133	1.12201	8
ENSG00000073146.11	MOV10L1	0.00306976	18	8	3.41852e-07	Skin_Sun_Exposed_Lower_leg	0.468738	Lung	10.4615	0.0111105	0.415415	-5.09878	0.724535	-2.10205	1.13564	8
ENSG00000103034.10	NDRG4	0.00307205	12	12	7.44726e-05	Brain_Anterior_cingulate_cortex_BA24	0.940321	Brain_Cerebellar_Hemisphere	3.72018	0.137901	0.137901	-1.16432	3.96152	0.869947	1.6007	12
ENSG00000163344.5	PMVK	0.00307406	5	5	0.0164424	Esophagus_Mucosa	0.826822	Brain_Caudate_basal_ganglia	2.02812	0.384982	0.384982	-2.39895	2.14368	0.160841	1.78287	5
ENSG00000226380.3	MIR29B1	0.00307604	30	4	9.86414e-06	Whole_Blood	0.933932	Brain_Caudate_basal_ganglia	21.3381	0.00267975	0.779585	-2.35076	4.42013	-0.539424	1.10937	4
ENSG00000249965.2	CDC42P4	0.00307833	2	2	0.000870665	Cells_Transformed_fibroblasts	0.643012	Skin_Not_Sun_Exposed_Suprapubic	1.06893	0.931065	0.931065	-0.463491	3.32929	1.4329	2.6819	2
ENSG00000196975.10	ANXA4	0.00309425	11	9	5.94526e-05	Esophagus_Mucosa	0.891842	Nerve_Tibial	4.10161	0.0162641	0.150809	-4.01497	0.814339	-1.46081	1.42627	9
ENSG00000164180.9	TMEM161B	0.00309591	7	7	0.00125773	Thyroid	0.932629	Pituitary	2.05934	0.338809	0.338809	-2.62676	3.22545	0.283283	1.89946	7
ENSG00000204427.7	ABHD16A	0.00309998	9	9	0.027518	Artery_Aorta	0.841579	Skin_Sun_Exposed_Lower_leg	3.67054	0.240709	0.240709	-2.20409	1.24903	-0.205818	1.39099	9
ENSG00000215208.3	KRT18P60	0.00310285	2	2	0.0797742	Artery_Aorta	0.113957	Heart_Atrial_Appendage	1.51883	0.48117	0.48117	-1.58065	1.752	0.0856726	2.35654	2
ENSG00000064652.6	SNX24	0.00310392	21	14	0.000105845	Pancreas	0.840429	Stomach	8.68006	0.0592561	0.301018	-1.71106	3.87679	0.270951	1.15929	14
ENSG00000261418.1	RP11-529J17.3	0.0031051	1	1	0.0031051	Heart_Left_Ventricle	0.0031051	Heart_Left_Ventricle	1	1	1	2.95714	2.95714	2.95714	NA	1
ENSG00000181754.6	AMIGO1	0.00310785	36	2	0.000564419	Nerve_Tibial	0.994758	Esophagus_Gastroesophageal_Junction	28.4048	0.000135644	2.33403	-0.755108	3.44816	2.58252	1.06277	2
ENSG00000148935.6	GAS2	0.00310946	24	9	0.00418314	Nerve_Tibial	0.996655	Skin_Sun_Exposed_Lower_leg	13.3912	0.0110899	0.459426	-2.86401	2.41958	-0.977037	1.14483	9
ENSG00000100351.12	GRAP2	0.00312299	6	6	0.000392722	Liver	0.9	Heart_Atrial_Appendage	1.79679	0.224759	0.224759	-1.6744	3.54493	-0.0769268	2.01556	6
ENSG00000185347.13	C14orf80	0.00312438	10	7	0.00282638	Thyroid	0.917725	Brain_Cerebellum	5.71039	0.0249614	0.320857	-2.98602	1.33517	-1.01107	1.23706	7
ENSG00000102890.10	ELMO3	0.00312554	18	7	0.0231086	Muscle_Skeletal	0.689539	Brain_Spinal_cord_cervical_c-1	10.6028	0.00885788	0.393527	-2.27163	0.719927	-1.06993	0.832872	7
ENSG00000136378.10	ADAMTS7	0.00314043	16	13	5.09951e-05	Cells_EBV-transformed_lymphocytes	0.756299	Brain_Cerebellar_Hemisphere	5.53149	0.0817849	0.192927	-3.52226	4.05102	0.108905	2.54584	13
ENSG00000169469.7	SPRR1B	0.00314186	6	5	0.00440424	Adipose_Subcutaneous	0.766476	Brain_Hypothalamus	2.79072	0.0509694	0.167353	-2.17902	2.84766	1.10603	1.80948	5
ENSG00000170956.12	CEACAM3	0.00315095	4	3	0.0923289	Whole_Blood	0.672616	Lung	3.26463	0.0624769	0.140748	-0.422561	1.68324	0.746142	0.878675	3
ENSG00000103145.6	HCFC1R1	0.00316524	3	3	0.000237998	Adipose_Subcutaneous	0.0253034	Brain_Cerebellum	2.17963	0.331759	0.331759	-2.23674	3.67484	1.37954	3.16945	3
ENSG00000171124.8	FUT3	0.00316909	8	6	0.0105214	Prostate	0.644089	Pituitary	4.19113	0.00214936	0.306423	-2.53989	2.55821	-0.51865	1.63369	6
ENSG00000231684.2	RP11-416K24.2	0.00318129	5	5	0.000280632	Brain_Hypothalamus	0.219043	Skin_Sun_Exposed_Lower_leg	1.2512	0.711301	0.711301	-3.63255	1.53071	0.370866	2.24226	5
ENSG00000170619.8	COMMD5	0.00318233	15	6	0.0062685	Esophagus_Gastroesophageal_Junction	0.982276	Brain_Cerebellum	10.1608	0.0112869	0.37097	-2.7334	1.17395	-0.935114	0.893271	6
ENSG00000104643.5	MTMR9	0.00318664	13	9	2.59961e-05	Muscle_Skeletal	0.366497	Brain_Cerebellar_Hemisphere	7.20438	0.0699084	0.246797	-4.20597	1.86101	-2.52269	1.54777	9
ENSG00000233609.3	RP11-62H7.2	0.00320207	35	3	1.19855e-05	Prostate	0.20451	Adipose_Subcutaneous	26.7351	0.00181158	1.12197	-4.37785	-1.26881	-3.03311	0.673869	3
ENSG00000074582.8	BCS1L	0.00320226	2	2	0.00133072	Breast_Mammary_Tissue	0.0020038	Thyroid	1.73091	0.269092	0.269092	-3.20927	-3.08967	-3.14947	0.0845724	2
ENSG00000165178.8	NCF1C	0.00320558	9	9	0.0004338	Uterus	0.718344	Pituitary	3.62709	0.170345	0.170345	-3.51862	1.68136	-0.294302	1.51639	9
ENSG00000168333.9	C8orf22	0.00322012	11	5	0.00354188	Skin_Not_Sun_Exposed_Suprapubic	0.462383	Muscle_Skeletal	6.08299	0.0129776	0.27566	-2.91632	2.77477	-1.13749	1.48576	5
ENSG00000229604.2	MTATP8P2	0.00322066	1	1	0.00322066	Thyroid	0.00322066	Thyroid	1	1	1	-2.94585	-2.94585	-2.94585	NA	1
ENSG00000269963.1	RP11-73M18.9	0.00322103	45	2	0.000154507	Brain_Cortex	0.380763	Brain_Spinal_cord_cervical_c-1	36.3158	4.68772e-05	3.00293	0.876492	3.78371	2.63075	0.528228	2
ENSG00000145996.7	CDKAL1	0.00322182	9	9	0.0306256	Brain_Frontal_Cortex_BA9	0.649204	Colon_Transverse	4.00358	0.170564	0.170564	-2.1619	1.739	-0.145136	1.35651	9
ENSG00000228682.2	RP11-439L8.3	0.00322376	1	1	0.00322376	Esophagus_Mucosa	0.00322376	Esophagus_Mucosa	1	1	1	2.94555	2.94555	2.94555	NA	1
ENSG00000157193.10	LRP8	0.00322839	15	9	0.0024895	Brain_Cerebellar_Hemisphere	0.955626	Breast_Mammary_Tissue	6.851	0.0325721	0.354324	-1.52555	3.02461	1.66443	1.38153	9
ENSG00000271390.1	RP11-89C3.3	0.00322953	9	5	0.000477884	Lung	0.590187	Vagina	5.62412	0.0451072	0.417041	-3.49286	-0.538565	-2.2127	1.25416	5
ENSG00000260433.1	RP11-202D1.2	0.00322963	2	2	0.00238171	Nerve_Tibial	0.243474	Testis	1.10611	0.893893	0.893893	-3.03798	1.16635	-0.935816	2.97291	2
ENSG00000231081.1	RP4-760C5.3	0.00323786	12	3	5.44645e-05	Artery_Tibial	0.23134	Heart_Left_Ventricle	9.20356	0.00238713	0.799604	-1.19691	4.03559	2.75935	1.33347	3
ENSG00000111321.6	LTBR	0.00324016	44	1	0.000238149	Prostate	0.10028	Whole_Blood	39.215	5.48133e-05	39.215	-3.67468	-1.6435	-2.77583	0.394763	1
ENSG00000111775.2	COX6A1	0.00324878	3	3	0.061167	Skin_Sun_Exposed_Lower_leg	0.474119	Colon_Transverse	1.623	0.387378	0.387378	-1.40251	1.87229	-0.0820073	1.72695	3
ENSG00000239467.1	AC007405.6	0.00325274	11	11	0.00114426	Brain_Anterior_cingulate_cortex_BA24	0.901428	Artery_Aorta	4.43236	0.160543	0.160543	-1.16005	3.25242	1.0641	1.22765	11
ENSG00000255561.2	FDXACB1	0.00327008	7	7	0.00351031	Nerve_Tibial	0.814828	Lung	3.23661	0.226785	0.226785	-2.91911	1.95918	-0.428221	1.72017	7
ENSG00000171804.5	WDR87	0.00328486	3	3	0.00134736	Skin_Not_Sun_Exposed_Suprapubic	0.0195196	Skin_Sun_Exposed_Lower_leg	2.34131	0.128243	0.128243	-3.2057	-2.33546	-2.80152	0.438408	3
ENSG00000254948.1	OR7E158P	0.00329691	2	2	0.000724566	Skin_Not_Sun_Exposed_Suprapubic	0.00801657	Skin_Sun_Exposed_Lower_leg	1.77194	0.228058	0.228058	2.65137	3.38011	3.01574	0.515297	2
ENSG00000171735.14	CAMTA1	0.00330734	6	5	0.00225304	Adipose_Visceral_Omentum	0.743692	Spleen	3.253	0.0863832	0.272602	-3.05468	-0.326968	-1.81142	1.04443	5
ENSG00000138095.14	LRPPRC	0.00331191	41	2	0.000245082	Nerve_Tibial	0.225303	Spleen	34.1674	0.000852635	1.82868	1.21255	3.66734	3.01099	0.54252	2
ENSG00000173457.6	PPP1R14B	0.00331682	24	7	5.88832e-05	Pancreas	0.980557	Brain_Amygdala	13.7289	0.00369884	0.47163	-1.85074	4.01724	0.904338	1.65128	7
ENSG00000142599.13	RERE	0.0033178	17	6	0.000135839	Lung	0.740636	Muscle_Skeletal	11.1215	0.0116838	0.405138	-3.81562	2.67395	-2.06703	1.98338	6
ENSG00000125618.12	PAX8	0.00331909	43	2	0.00211263	Brain_Hypothalamus	0.726906	Brain_Spinal_cord_cervical_c-1	37.3718	7.24126e-05	1.33705	-2.9737	3.07392	2.07743	0.96813	2
ENSG00000149591.12	TAGLN	0.00332433	5	2	0.00482676	Lung	0.0184928	Esophagus_Muscularis	3.88849	0.0164955	0.990525	-2.81837	2.3556	-1.64219	2.24203	2
ENSG00000268340.1	RP3-477O4.16	0.00333168	38	1	7.51725e-05	Brain_Putamen_basal_ganglia	0.511429	Colon_Sigmoid	32.7394	0.000107841	32.7394	0.656614	3.95929	2.71891	0.637807	1
ENSG00000225697.6	SLC26A6	0.0033322	11	5	0.00256281	Adipose_Subcutaneous	0.853692	Thyroid	7.74295	0.0192833	0.338544	-0.414698	3.01582	0.852608	0.886378	5
ENSG00000165659.12	DACH1	0.00334071	6	6	0.00108191	Esophagus_Mucosa	0.479307	Vagina	1.51167	0.629913	0.629913	-1.98236	3.26831	0.00236833	2.00621	6
ENSG00000075429.4	CACNG5	0.00334287	3	3	0.0506611	Brain_Caudate_basal_ganglia	0.342143	Brain_Hippocampus	1.69173	0.311122	0.311122	-1.95434	0.94994	-0.720117	1.50039	3
ENSG00000116031.7	CD207	0.00334437	13	6	0.0282716	Muscle_Skeletal	0.659092	Ovary	8.40968	0.113706	0.302219	-2.1935	1.85545	-0.425358	1.15478	6
ENSG00000132518.6	GUCY2D	0.00334717	1	1	0.00334717	Thyroid	0.00334717	Thyroid	1	1	1	2.93391	2.93391	2.93391	NA	1
ENSG00000213900.2	RPS17P1	0.00335306	1	1	0.00335306	Esophagus_Mucosa	0.00335306	Esophagus_Mucosa	1	1	1	-2.93337	-2.93337	-2.93337	NA	1
ENSG00000025770.14	NCAPH2	0.00335791	2	2	0.00514257	Skin_Sun_Exposed_Lower_leg	0.848848	Lung	1.60524	0.394756	0.394756	-2.79797	-0.190589	-1.49428	1.84369	2
ENSG00000100558.4	PLEK2	0.00336491	14	10	0.00484631	Brain_Cerebellum	0.695186	Liver	6.76562	0.0105839	0.294798	-0.80207	2.81708	0.966933	1.03617	10
ENSG00000138621.7	PPCDC	0.00337205	34	3	0.000181209	Liver	0.917866	Brain_Hypothalamus	27.553	0.00010904	1.06412	-1.9658	3.74387	2.24377	1.03031	3
ENSG00000184898.6	RBM43	0.00341211	16	10	0.039188	Testis	0.999113	Brain_Nucleus_accumbens_basal_ganglia	8.66828	0.0101776	0.302051	-0.814177	2.06221	0.74423	0.81838	10
ENSG00000247400.3	DNAJC3-AS1	0.00343463	23	6	1.60943e-05	Adipose_Subcutaneous	0.475413	Prostate	15.1484	0.00666589	0.535789	0.713699	4.31315	2.97229	0.986472	6
ENSG00000257501.2	RP11-1016B18.1	0.00343911	4	4	0.00427475	Nerve_Tibial	0.134649	Thyroid	1.37519	0.820944	0.820944	-2.85714	2.56032	-0.219512	2.65071	4
ENSG00000254271.1	RP11-131N11.4	0.00347053	13	4	0.00138086	Artery_Tibial	0.936558	Skin_Not_Sun_Exposed_Suprapubic	9.73547	0.0210269	0.555101	-3.19862	0.145063	-1.80143	1.00654	4
ENSG00000271427.1	RP11-188D8.1	0.00347385	6	6	0.078181	Adipose_Visceral_Omentum	0.744141	Artery_Tibial	2.5552	0.309863	0.309863	-1.64559	1.76134	0.303922	1.17492	6
ENSG00000105287.8	PRKD2	0.00347605	34	5	0.000192708	Artery_Tibial	0.345173	Brain_Anterior_cingulate_cortex_BA24	22.8737	0.00645135	0.815233	-1.12035	3.72839	2.54802	1.05105	5
ENSG00000267893.1	AC007461.1	0.00348576	7	6	0.000124107	Skin_Not_Sun_Exposed_Suprapubic	0.780023	Brain_Putamen_basal_ganglia	2.66169	0.0074331	0.586211	-3.83787	2.30871	-0.827564	2.50082	6
ENSG00000068650.14	ATP11A	0.00348792	12	10	0.00652661	Cells_Transformed_fibroblasts	0.781522	Skin_Sun_Exposed_Lower_leg	4.12962	0.086916	0.194014	-2.31683	2.72008	-0.616078	1.75304	10
ENSG00000180438.10	TPRXL	0.00350012	6	6	5.42411e-05	Skin_Sun_Exposed_Lower_leg	0.681336	Nerve_Tibial	2.31452	0.240236	0.240236	-4.03656	2.05868	-1.04462	2.44241	6
ENSG00000168101.10	NUDT16L1	0.00350345	9	6	3.4724e-05	Testis	0.95	Thyroid	5.92971	0.0452859	0.203013	-4.14004	3.8072	-0.487121	3.26916	6
ENSG00000133488.10	SEC14L4	0.00350767	11	8	0.0147557	Cells_Transformed_fibroblasts	0.698795	Pituitary	5.66295	0.0281172	0.220039	-2.43832	1.94116	-0.486658	1.45112	8
ENSG00000089006.12	SNX5	0.00350885	10	9	0.0114239	Esophagus_Mucosa	0.660906	Esophagus_Muscularis	3.2506	0.086424	0.178289	-0.665236	2.52946	1.29573	1.20912	9
ENSG00000273198.1	GS1-304P7.3	0.00351697	16	8	0.000158751	Thyroid	0.698212	Testis	9.54436	0.0323003	0.379036	-1.20203	3.77697	2.09762	1.27333	8
ENSG00000267420.1	RP11-527L4.6	0.00351735	2	2	0.0212128	Brain_Nucleus_accumbens_basal_ganglia	0.0273438	Thyroid	1.09936	0.900642	0.900642	2.20657	2.30418	2.25538	0.0690146	2
ENSG00000189171.9	S100A13	0.00351917	29	4	0.000159223	Skin_Not_Sun_Exposed_Suprapubic	0.73305	Small_Intestine_Terminal_Ileum	19.4477	0.000555209	0.858052	-3.77623	2.93174	-0.133883	2.60191	4
ENSG00000225422.3	RBMS1P1	0.00352014	3	3	0.000367255	Adipose_Visceral_Omentum	0.638008	Esophagus_Mucosa	1.35622	0.667516	0.667516	-3.56256	1.30897	-0.908025	2.46506	3
ENSG00000168447.6	SCNN1B	0.00352606	4	4	0.011364	Thyroid	0.849742	Pituitary	2.09563	0.352814	0.352814	-1.71016	2.5313	0.503068	1.76627	4
ENSG00000114054.9	PCCB	0.00353544	29	4	0.00013609	Colon_Transverse	0.353051	Small_Intestine_Terminal_Ileum	21.2409	0.00508792	0.951445	-3.81517	-0.928687	-3.00756	0.63259	4
ENSG00000228409.1	CCT6P1	0.00353746	30	6	0.000364409	Heart_Atrial_Appendage	0.865434	Colon_Transverse	19.325	0.00711622	0.747903	-0.726146	3.5646	1.89653	1.11391	6
ENSG00000142677.3	IL22RA1	0.00353898	13	8	0.00588838	Lung	0.388956	Heart_Atrial_Appendage	7.02742	0.0151386	0.273936	-2.75393	2.3535	-0.80168	2.04896	8
ENSG00000186340.10	THBS2	0.00356987	10	9	0.00327309	Artery_Tibial	0.687113	Brain_Hippocampus	3.23119	0.0950536	0.220501	-1.55685	2.94085	1.19867	1.57663	9
ENSG00000204176.9	SYT15	0.0035752	16	8	0.00606448	Adipose_Subcutaneous	0.831773	Prostate	9.35433	0.0395559	0.364674	-2.74427	2.13561	-0.355397	1.28536	8
ENSG00000136573.8	BLK	0.00357889	12	8	3.76462e-05	Artery_Tibial	0.626356	Esophagus_Mucosa	7.19317	0.0561235	0.247481	0.486862	4.12147	2.50433	0.91274	8
ENSG00000126456.11	IRF3	0.00358149	16	8	5.59311e-06	Esophagus_Gastroesophageal_Junction	0.73855	Heart_Left_Ventricle	10.7373	0.0103815	0.396153	-4.54121	-0.333774	-2.99589	0.93876	8
ENSG00000072182.8	ASIC4	0.00358409	8	7	0.000310523	Artery_Aorta	0.950312	Testis	3.38947	0.035399	0.135991	-3.60636	0.242491	-1.69803	1.56385	7
ENSG00000163545.7	NUAK2	0.00360987	9	9	2.98476e-05	Skin_Sun_Exposed_Lower_leg	0.685039	Whole_Blood	3.24958	0.159714	0.159714	-4.17463	3.53999	-0.371915	2.76896	9
ENSG00000248290.1	TNXA	0.00361381	29	9	0.0153694	Esophagus_Muscularis	0.983557	Lung	14.0382	0.0158922	0.502052	-0.917554	2.42355	0.871958	0.943509	9
ENSG00000178852.11	EFCAB13	0.00361383	44	3	0.00241917	Brain_Spinal_cord_cervical_c-1	0.990584	Skin_Sun_Exposed_Lower_leg	31.1586	0.000801866	1.42831	-1.36545	3.03327	0.550667	0.833686	3
ENSG00000155085.11	AK9	0.00361639	37	2	0.00465234	Skin_Sun_Exposed_Lower_leg	0.41434	Artery_Aorta	29.553	0.000408892	2.30405	-2.83017	1.22999	-1.82669	0.888342	2
ENSG00000115977.14	AAK1	0.00361764	12	9	0.00761051	Muscle_Skeletal	0.958916	Testis	5.52433	0.0823337	0.249419	-2.06181	2.66888	0.524398	1.23996	9
ENSG00000101367.8	MAPRE1	0.00362883	22	9	0.0213989	Esophagus_Muscularis	0.969253	Minor_Salivary_Gland	11.3299	0.00782112	0.409751	-2.23802	2.30087	-0.37787	1.12704	9
ENSG00000204542.2	C6orf15	0.00367037	4	4	0.000878688	Skin_Sun_Exposed_Lower_leg	0.153988	Skin_Not_Sun_Exposed_Suprapubic	2.01906	0.189183	0.189183	-3.32674	2.36022	-0.124314	2.72022	4
ENSG00000213676.6	ATF6B	0.00368069	28	2	3.26109e-05	Pancreas	0.881202	Artery_Aorta	22.7503	0.00129551	1.30238	-0.998308	4.15442	2.40358	1.12975	2
ENSG00000116771.5	AGMAT	0.00368728	12	7	0.0119649	Pancreas	0.926266	Esophagus_Mucosa	5.6678	0.00824716	0.251642	-1.96386	2.51318	-0.113361	1.34466	7
ENSG00000187616.4	TMEM8C	0.0036958	2	2	0.00128274	Nerve_Tibial	0.323728	Brain_Hypothalamus	1.02294	0.977056	0.977056	-3.21981	-0.986826	-2.10332	1.57896	2
ENSG00000175471.15	MCTP1	0.0036973	12	8	0.0113097	Skin_Sun_Exposed_Lower_leg	0.703263	Brain_Frontal_Cortex_BA9	6.32268	0.0104237	0.316792	-1.73645	2.53298	-0.470817	1.38227	8
ENSG00000137563.7	GGH	0.00371012	40	4	0.000182376	Testis	0.899238	Adrenal_Gland	29.4013	0.000740997	0.995969	-0.699049	3.74226	0.789265	0.827391	4
ENSG00000218896.1	TUBB8P2	0.00371452	2	2	0.00343974	Brain_Cerebellum	0.0608387	Liver	1.08833	0.911669	0.911669	-1.87467	2.92544	0.525385	3.39418	2
ENSG00000147573.12	TRIM55	0.00371908	6	5	0.00372429	Thyroid	0.700055	Nerve_Tibial	2.93259	0.0508039	0.123054	-1.88072	2.90062	1.18239	1.88878	5
ENSG00000214556.4	C17orf98	0.00373171	2	2	0.02941	Pituitary	0.0711901	Testis	1.28744	0.712556	0.712556	-1.80426	2.17795	0.186842	2.81585	2
ENSG00000253199.1	RP11-421P23.1	0.00376555	2	2	0.000838731	Liver	0.905925	Testis	1.00512	0.994881	0.994881	-3.33969	-0.11818	-1.72893	2.27795	2
ENSG00000163885.7	CCDC37	0.0037686	8	8	8.22728e-05	Brain_Cerebellar_Hemisphere	0.93255	Brain_Putamen_basal_ganglia	2.90732	0.138356	0.138356	-3.93768	1.06552	-0.288499	1.56238	8
ENSG00000205339.5	IPO7	0.00378019	5	5	0.00190904	Esophagus_Mucosa	0.563061	Lung	2.61318	0.158466	0.158466	-3.10403	-0.578301	-1.418	1.04142	5
ENSG00000178636.4	RP11-455G16.1	0.00379954	10	6	0.000963543	Small_Intestine_Terminal_Ileum	0.87593	Thyroid	5.79854	0.0155618	0.257696	0.156131	3.30096	1.53351	0.99912	6
ENSG00000161813.16	LARP4	0.0038224	8	8	5.52155e-05	Artery_Tibial	0.944891	Brain_Substantia_nigra	3.49443	0.182475	0.182475	-4.03238	0.215498	-2.40411	1.66884	8
ENSG00000141759.10	TXNL4A	0.00383837	33	2	0.000145525	Esophagus_Gastroesophageal_Junction	0.48898	Minor_Salivary_Gland	26.9867	0.000286898	1.59767	-0.691932	3.79858	2.53495	0.805347	2
ENSG00000204700.3	OR2J2	0.00384658	1	1	0.00384658	Testis	0.00384658	Testis	1	1	1	2.89048	2.89048	2.89048	NA	1
ENSG00000213063.3	RPL29P7	0.00385417	1	1	0.00385417	Testis	0.00385417	Testis	1	1	1	-2.88986	-2.88986	-2.88986	NA	1
ENSG00000184492.5	FOXD4L1	0.00385881	30	9	0.000283932	Thyroid	0.974431	Small_Intestine_Terminal_Ileum	17.4684	0.00275701	0.608726	-3.62954	2.96616	0.0430861	1.36042	9
ENSG00000168065.11	SLC22A11	0.00385977	1	1	0.00385977	Liver	0.00385977	Liver	1	1	1	2.8894	2.8894	2.8894	NA	1
ENSG00000141337.8	ARSG	0.00387071	12	7	0.00999206	Adipose_Subcutaneous	0.99109	Colon_Sigmoid	7.37107	0.031206	0.259447	-2.5761	1.04589	-0.731862	1.35802	7
ENSG00000259974.2	LINC00261	0.00387272	3	3	0.0017	Whole_Blood	0.327281	Prostate	1.12699	0.893798	0.893798	-3.13818	0.979605	-1.32237	2.1015	3
ENSG00000181019.8	NQO1	0.00388692	7	7	0.00237515	Brain_Nucleus_accumbens_basal_ganglia	0.584542	Adipose_Visceral_Omentum	2.01897	0.376983	0.376983	-2.11698	3.03881	-0.838341	1.94172	7
ENSG00000271727.1	RP11-532F6.4	0.00388979	1	1	0.00388979	Brain_Hypothalamus	0.00388979	Brain_Hypothalamus	1	1	1	-2.88696	-2.88696	-2.88696	NA	1
ENSG00000181016.5	LSMEM1	0.00390235	32	4	0.000216952	Artery_Tibial	0.550372	Lung	23.8983	6.93e-11	0.886981	-3.69841	0.597203	-2.78425	0.914589	4
ENSG00000179632.5	MAF1	0.00391897	16	5	0.0245086	Spleen	0.768069	Brain_Substantia_nigra	11.8508	0.00161162	0.493906	-1.71742	2.24906	0.918616	0.997186	5
ENSG00000116668.8	SWT1	0.00391985	5	5	0.00139686	Colon_Transverse	0.842395	Nerve_Tibial	1.96163	0.125863	0.125863	-3.1953	-0.19883	-1.30874	1.24822	5
ENSG00000139200.9	PIANP	0.00392397	17	12	0.000283097	Adipose_Subcutaneous	0.994158	Testis	8.33149	0.0151039	0.342443	-3.6303	1.10556	-0.902445	1.14303	12
ENSG00000173113.2	TRMT112	0.0039293	25	5	0.00159572	Testis	0.912261	Nerve_Tibial	18.1662	0.00334635	0.617922	-2.051	3.15669	1.82254	1.10318	5
ENSG00000163216.6	SPRR2D	0.00393581	4	4	0.00167928	Skin_Sun_Exposed_Lower_leg	0.635172	Brain_Anterior_cingulate_cortex_BA24	2.13239	0.310893	0.310893	-3.14177	-0.47446	-1.87874	1.30078	4
ENSG00000135605.8	TEC	0.00395426	11	11	0.000249367	Heart_Atrial_Appendage	0.980772	Esophagus_Mucosa	2.95603	0.162559	0.162559	-3.66291	2.30494	-0.472447	1.78798	11
ENSG00000270172.1	RP5-1024G6.8	0.00395795	4	4	0.00537123	Adipose_Subcutaneous	0.284758	Cells_Transformed_fibroblasts	1.27952	0.709926	0.709926	-1.48624	2.78388	1.19733	1.93518	4
ENSG00000159200.13	RCAN1	0.00395806	8	8	0.00244301	Skin_Sun_Exposed_Lower_leg	0.816978	Muscle_Skeletal	3.14329	0.111737	0.111737	-1.98929	3.03031	0.130623	1.65949	8
ENSG00000186326.3	RGS9BP	0.00395992	6	6	0.000580151	Muscle_Skeletal	0.621365	Brain_Frontal_Cortex_BA9	2.56984	0.123785	0.123785	-0.827463	3.44073	1.10166	1.64422	6
ENSG00000168056.10	LTBP3	0.00396646	12	6	0.0238528	Breast_Mammary_Tissue	0.902143	Nerve_Tibial	7.15965	0.0315484	0.242528	-1.05121	2.25949	0.279292	0.926073	6
ENSG00000188730.4	VWC2	0.00397314	14	13	0.019266	Brain_Frontal_Cortex_BA9	0.961166	Brain_Nucleus_accumbens_basal_ganglia	4.06746	0.0207479	0.171829	-1.13408	2.34034	0.661946	1.14732	13
ENSG00000152910.14	CNTNAP4	0.00397473	10	10	0.00807017	Testis	0.902969	Brain_Putamen_basal_ganglia	3.85028	0.153016	0.153016	-0.227319	2.64912	1.42048	0.967358	10
ENSG00000144130.7	NT5DC4	0.00398696	2	2	0.00254219	Whole_Blood	0.0127997	Testis	1.40233	0.597675	0.597675	-3.01827	2.48929	-0.26449	3.89444	2
ENSG00000227116.1	RP3-471C18.1	0.00399626	2	2	0.00106493	Thyroid	0.0119742	Testis	1.63088	0.369122	0.369122	2.5129	3.27279	2.89285	0.537319	2
ENSG00000171056.6	SOX7	0.00399949	7	7	0.000821161	Pancreas	0.503376	Liver	2.28701	0.399519	0.399519	-3.34556	3.29915	-0.489542	2.32695	7
ENSG00000138246.11	DNAJC13	0.00400035	19	8	0.0187586	Nerve_Tibial	0.974263	Esophagus_Muscularis	10.0119	0.017179	0.528429	-2.35029	-0.0322627	-1.24641	0.762387	8
ENSG00000120802.9	TMPO	0.00400551	7	6	0.0797415	Heart_Left_Ventricle	0.949713	Testis	3.51331	0.101195	0.180814	-0.963688	1.75219	0.597944	1.13879	6
ENSG00000140009.14	ESR2	0.00401428	12	7	0.00406086	Nerve_Tibial	0.879318	Muscle_Skeletal	7.38054	0.032336	0.257675	-2.87339	2.37223	-0.543949	1.46568	7
ENSG00000172046.14	USP19	0.0040193	4	4	0.00649711	Pituitary	0.507324	Minor_Salivary_Gland	1.69979	0.509569	0.509569	-2.72158	2.11254	-0.499305	1.98646	4
ENSG00000204060.4	FOXO6	0.00402064	14	6	0.000691393	Muscle_Skeletal	0.992625	Pituitary	7.75492	0.011067	0.387444	-3.39297	3.08016	0.245893	2.01591	6
ENSG00000187097.8	ENTPD5	0.00402543	22	11	0.00019318	Brain_Substantia_nigra	0.955109	Ovary	9.18921	0.002552	0.342513	-3.72777	0.975137	-1.21293	1.07954	11
ENSG00000204381.7	LAYN	0.00402644	20	10	0.00268659	Spleen	0.812004	Brain_Cerebellar_Hemisphere	9.69516	0.0223876	0.361853	-3.21598	1.78667	-0.137304	1.71143	10
ENSG00000226516.3	FAM138B	0.00404107	15	9	0.0205263	Uterus	0.91512	Brain_Cortex	6.79416	0.0520164	0.235595	-2.31659	1.40726	-0.791884	1.08936	9
ENSG00000184076.10	UQCR10	0.00404387	9	8	0.0502058	Skin_Sun_Exposed_Lower_leg	0.989224	Adipose_Subcutaneous	4.30723	0.0663451	0.146038	-0.911913	1.95821	0.381331	1.05414	8
ENSG00000270228.1	RP11-453E17.3	0.00404866	30	4	0.000223161	Stomach	0.920162	Ovary	22.6326	8.46179e-06	0.848161	-0.100229	3.69124	1.62608	0.800487	4
ENSG00000144741.13	SLC25A26	0.00405021	33	3	0.0186946	Brain_Frontal_Cortex_BA9	0.957211	Ovary	25.9445	0.00204939	0.909773	-2.04101	2.35157	0.606143	1.0605	3
ENSG00000249102.1	CTD-2066L21.1	0.00405321	1	1	0.00405321	Skin_Sun_Exposed_Lower_leg	0.00405321	Skin_Sun_Exposed_Lower_leg	1	1	1	-2.87399	-2.87399	-2.87399	NA	1
ENSG00000142319.14	SLC6A3	0.0040676	10	8	0.000190341	Thyroid	0.989418	Nerve_Tibial	5.78853	0.0457618	0.220028	0.0132628	3.7315	2.23152	1.33686	8
ENSG00000085999.7	RAD54L	0.00407047	11	7	0.0042072	Brain_Caudate_basal_ganglia	0.993243	Nerve_Tibial	5.56208	0.0281973	0.313814	-0.500338	2.86219	0.423001	0.975036	7
ENSG00000186191.7	BPIFB4	0.00407174	8	5	0.00251963	Heart_Atrial_Appendage	0.773954	Thyroid	5.83454	0.0249693	0.240006	-3.02097	1.50479	-0.999765	1.28412	5
ENSG00000143842.10	SOX13	0.0040737	3	3	0.0132411	Nerve_Tibial	0.251459	Esophagus_Gastroesophageal_Junction	1.15644	0.867001	0.867001	-2.47722	1.14681	-1.2442	2.07102	3
ENSG00000253426.1	RP11-10A14.4	0.00407698	2	2	0.00216941	Skin_Not_Sun_Exposed_Suprapubic	0.250246	Stomach	1.03783	0.962166	0.962166	1.14975	3.066	2.10788	1.35499	2
ENSG00000148411.3	NACC2	0.00408597	2	2	0.00129146	Artery_Aorta	0.495178	Muscle_Skeletal	1.03757	0.962431	0.962431	0.682097	3.21787	1.94998	1.79306	2
ENSG00000165030.3	NFIL3	0.00408829	6	6	0.00908708	Whole_Blood	0.762714	Minor_Salivary_Gland	1.77685	0.523481	0.523481	-2.60876	0.90546	-0.913074	1.49213	6
ENSG00000272542.1	RP11-255P5.2	0.00408975	13	8	0.000335274	Brain_Cerebellar_Hemisphere	0.576267	Brain_Nucleus_accumbens_basal_ganglia	7.9357	0.0274587	0.278847	-3.5864	0.900186	-1.91592	1.43678	8
ENSG00000171552.8	BCL2L1	0.00409194	6	6	0.0134304	Testis	0.83164	Adrenal_Gland	2.47667	0.165889	0.165889	-2.39189	2.47215	0.283921	1.70013	6
ENSG00000251520.1	RP11-46A10.6	0.00410552	2	2	0.00138278	Spleen	0.462276	Brain_Caudate_basal_ganglia	1.04288	0.957118	0.957118	-0.735104	3.19822	1.23156	2.78128	2
ENSG00000143627.13	PKLR	0.00410571	2	2	0.00158003	Nerve_Tibial	0.720753	Brain_Nucleus_accumbens_basal_ganglia	1.1983	0.8017	0.8017	-0.357453	3.15957	1.40106	2.48691	2
ENSG00000244712.1	RP11-874G11.1	0.00410642	4	4	0.000649074	Thyroid	0.415345	Testis	1.99073	0.124869	0.124869	-0.946678	3.41023	1.18357	2.38779	4
ENSG00000135924.11	DNAJB2	0.00411772	5	5	0.0207181	Liver	0.567071	Breast_Mammary_Tissue	1.3053	0.697039	0.697039	-1.85741	2.31308	0.189735	1.88923	5
ENSG00000158815.6	FGF17	0.00414243	18	11	0.00693392	Ovary	0.982435	Esophagus_Muscularis	8.0783	0.0560267	0.282195	-2.55191	2.7	0.451388	1.2837	11
ENSG00000248161.1	RP11-499E18.1	0.00414877	6	6	0.0113241	Heart_Left_Ventricle	0.59221	Brain_Cortex	2.51165	0.15175	0.15175	-2.53254	1.88283	0.131647	1.91654	6
ENSG00000186642.11	PDE2A	0.00416133	10	8	9.37873e-05	Brain_Cerebellum	0.814456	Adipose_Subcutaneous	4.95732	0.0596326	0.289165	-3.118	3.90613	1.84956	2.20889	8
ENSG00000150764.9	DIXDC1	0.00416606	4	4	0.00174784	Skin_Sun_Exposed_Lower_leg	0.788058	Colon_Sigmoid	1.85091	0.5204	0.5204	-0.268833	3.13004	1.97469	1.59548	4
ENSG00000228205.1	RP11-778D9.4	0.00417476	2	2	0.00114026	Brain_Cerebellum	0.652124	Nerve_Tibial	1.04885	0.95115	0.95115	-0.450814	3.25342	1.4013	2.61929	2
ENSG00000173714.7	WFIKKN2	0.00418285	6	6	0.00904163	Uterus	0.949095	Skin_Sun_Exposed_Lower_leg	2.29108	0.252273	0.252273	-2.61048	2.23642	-0.104476	2.00848	6
ENSG00000100883.7	SRP54	0.00418648	12	9	3.46355e-05	Skin_Not_Sun_Exposed_Suprapubic	0.662231	Whole_Blood	5.78197	0.100621	0.242319	-4.14063	2.82094	0.560912	2.05763	9
ENSG00000106236.3	NPTX2	0.0041865	12	10	0.0211469	Artery_Aorta	0.84193	Adipose_Visceral_Omentum	4.49388	0.068847	0.195125	-0.811677	2.30535	0.706546	1.08836	10
ENSG00000115221.6	ITGB6	0.00418651	12	5	0.00344433	Testis	0.880833	Colon_Sigmoid	8.90102	0.0080564	0.402448	-2.92502	-0.149914	-1.20767	0.75627	5
ENSG00000258692.2	SALL4P7	0.00419627	1	1	0.00419627	Muscle_Skeletal	0.00419627	Muscle_Skeletal	1	1	1	-2.86302	-2.86302	-2.86302	NA	1
ENSG00000018236.10	CNTN1	0.00419672	15	13	0.00292061	Stomach	0.954288	Colon_Transverse	5.01003	0.00661892	0.192268	-2.97597	2.40897	-0.381732	1.57625	13
ENSG00000105968.14	H2AFV	0.00420312	12	10	0.0976431	Breast_Mammary_Tissue	0.772545	Testis	4.60915	0.136443	0.200016	-1.65639	1.48936	0.103823	1.11989	10
ENSG00000173114.8	LRRN3	0.0042044	4	4	0.000137255	Uterus	0.407657	Thyroid	2.25938	0.102491	0.102491	-1.78879	3.81306	1.15616	2.32517	4
ENSG00000160767.16	FAM189B	0.00420805	6	5	0.000426003	Nerve_Tibial	0.216552	Artery_Tibial	3.18845	0.0719585	0.197056	-3.52343	1.90691	-1.00579	2.15789	5
ENSG00000204899.5	MZT1	0.00422599	5	4	0.00876541	Nerve_Tibial	0.76169	Artery_Aorta	2.76614	0.0796032	0.562807	-2.62107	1.77626	-0.555451	1.85739	4
ENSG00000196715.5	VKORC1L1	0.00424281	12	7	0.00104906	Nerve_Tibial	0.656626	Skin_Sun_Exposed_Lower_leg	4.21506	0.0397796	0.178941	-0.681936	3.27703	1.26141	1.30822	7
ENSG00000096746.13	HNRNPH3	0.00424754	3	3	0.0033919	Thyroid	0.538869	Esophagus_Mucosa	1.19848	0.79768	0.79768	-2.92979	2.09083	-0.484494	2.51284	3
ENSG00000074410.9	CA12	0.00425146	12	9	0.000206631	Skin_Not_Sun_Exposed_Suprapubic	0.923393	Adipose_Subcutaneous	5.91689	0.0580593	0.212893	-3.71077	0.802462	-0.838243	1.28381	9
ENSG00000272221.1	XXbac-BPG181B23.7	0.00425397	47	1	0.000344589	Ovary	0.566616	Brain_Cerebellar_Hemisphere	40.8476	0.00127856	40.8476	-3.57924	-0.573042	-2.658	0.508213	1
ENSG00000181638.13	ZFP41	0.00426261	17	8	3.53486e-06	Cells_Transformed_fibroblasts	0.667522	Brain_Anterior_cingulate_cortex_BA24	8.45622	0.0177938	0.354185	-4.02849	4.63701	1.21985	2.88688	8
ENSG00000272662.1	RP11-190C22.8	0.00429113	1	1	0.00429113	Nerve_Tibial	0.00429113	Nerve_Tibial	1	1	1	2.85593	2.85593	2.85593	NA	1
ENSG00000105880.4	DLX5	0.00429307	10	10	0.000385248	Brain_Amygdala	0.925807	Muscle_Skeletal	2.15917	0.268833	0.268833	-3.54999	0.642901	-0.992592	1.31305	10
ENSG00000109846.3	CRYAB	0.00429405	5	4	0.00471868	Cells_Transformed_fibroblasts	0.729932	Brain_Amygdala	2.98767	0.0103959	0.171726	-2.82564	0.345216	-1.03964	1.15949	4
ENSG00000205882.4	DEFB134	0.00432833	5	5	0.00150245	Brain_Cortex	0.720596	Brain_Frontal_Cortex_BA9	2.70294	0.1062	0.1062	-3.17421	-0.357663	-1.86576	1.23979	5
ENSG00000126522.12	ASL	0.00432835	10	8	0.00010344	Thyroid	0.718617	Heart_Atrial_Appendage	4.44409	0.0594277	0.152492	-3.88238	0.437767	-1.68309	1.40866	8
ENSG00000143398.15	PIP5K1A	0.00432913	10	9	0.00462993	Thyroid	0.934878	Esophagus_Mucosa	3.99526	0.120927	0.194401	-2.83171	2.44968	-0.201375	1.79252	9
ENSG00000184588.13	PDE4B	0.00433127	2	2	0.00374179	Lung	0.1098	Breast_Mammary_Tissue	1.00854	0.991463	0.991463	1.59909	2.89915	2.24912	0.919277	2
ENSG00000133059.12	DSTYK	0.00433668	27	8	7.24528e-06	Lung	0.975699	Brain_Cerebellar_Hemisphere	16.1248	0.00439185	0.610419	-3.32845	4.48635	2.67952	1.83918	8
ENSG00000233321.1	RP11-482E14.1	0.00434119	1	1	0.00434119	Nerve_Tibial	0.00434119	Nerve_Tibial	1	1	1	2.85224	2.85224	2.85224	NA	1
ENSG00000243566.2	UPK3B	0.00434882	47	2	0.000468013	Heart_Atrial_Appendage	0.0520944	Minor_Salivary_Gland	39.9451	9.35736e-05	2.03155	1.94235	3.49843	3.00634	0.340726	2
ENSG00000152219.4	ARL14EP	0.00435242	36	6	1.07672e-05	Stomach	0.777048	Cells_EBV-transformed_lymphocytes	23.2477	0.000937338	0.869845	-1.58515	4.40116	2.82763	1.21267	6
ENSG00000157429.11	ZNF19	0.00437558	12	9	0.00286103	Minor_Salivary_Gland	0.936696	Skin_Sun_Exposed_Lower_leg	4.16287	0.0308939	0.181252	-2.29511	2.98229	-0.0782292	1.43058	9
ENSG00000146463.7	ZMYM4	0.00437827	2	2	0.00199479	Esophagus_Mucosa	0.00554975	Cells_EBV-transformed_lymphocytes	1.60168	0.398316	0.398316	-3.09101	-2.77326	-2.93213	0.22468	2
ENSG00000087269.11	NOP14	0.00437857	6	5	0.00114815	Adrenal_Gland	0.53	Artery_Coronary	3.66392	0.0604353	0.200221	-3.25146	0.628006	-1.41646	1.26192	5
ENSG00000150076.18	C10orf68	0.00438779	35	3	0.010771	Muscle_Skeletal	0.977338	Small_Intestine_Terminal_Ileum	25.468	0.00203187	1.41497	-2.55004	1.59088	-0.174816	0.994826	3
ENSG00000173838.7	2010-03-01	0.00439766	12	5	0.00173117	Pituitary	0.84419	Brain_Hypothalamus	7.59223	8.10574e-07	0.688645	-3.13285	0.289479	-1.56601	0.866723	5
ENSG00000108821.9	COL1A1	0.00440452	6	6	0.000123937	Esophagus_Mucosa	0.319256	Pituitary	3.09987	0.111024	0.111024	-1.2784	3.83821	1.92036	1.87921	6
ENSG00000130402.7	ACTN4	0.00441959	12	8	1.5365e-05	Artery_Aorta	0.98851	Brain_Nucleus_accumbens_basal_ganglia	6.3841	0.0454955	0.239729	-0.97164	4.32339	2.24642	1.70001	8
ENSG00000230724.5	LINC01001	0.00442271	5	5	0.00685789	Muscle_Skeletal	0.379622	Esophagus_Muscularis	2.18609	0.269127	0.269127	-2.70367	1.77707	0.548179	1.85079	5
ENSG00000254851.1	RP11-109L13.1	0.00444524	48	1	0.00103508	Minor_Salivary_Gland	0.0486038	Brain_Putamen_basal_ganglia	45.0509	9.79256e-06	45.0509	1.97205	3.28081	2.75504	0.217282	1
ENSG00000203818.6	HIST2H3PS2	0.00444807	1	1	0.00444807	Esophagus_Muscularis	0.00444807	Esophagus_Muscularis	1	1	1	-2.8445	-2.8445	-2.8445	NA	1
ENSG00000163009.4	C2orf48	0.00444852	2	2	0.0012786	Adipose_Visceral_Omentum	0.991567	Colon_Transverse	1.20232	0.797681	0.797681	-3.22074	-0.0105693	-1.61565	2.26993	2
ENSG00000197361.5	FBXL22	0.00445812	9	4	0.00981126	Heart_Atrial_Appendage	0.988816	Artery_Tibial	7.10151	0.0208933	0.275826	-2.58241	0.0140176	-1.62731	0.883067	4
ENSG00000259727.1	RP11-1069G10.2	0.00447282	4	4	0.00343268	Esophagus_Mucosa	0.395762	Heart_Left_Ventricle	1.87192	0.237384	0.237384	-2.92607	1.55494	-0.316533	2.01748	4
ENSG00000130227.12	XPO7	0.00448347	5	5	0.0147356	Brain_Nucleus_accumbens_basal_ganglia	0.683681	Esophagus_Mucosa	2.15005	0.214734	0.214734	-2.43881	2.14551	-0.000566426	2.13349	5
ENSG00000142149.4	HUNK	0.00449885	9	9	0.00735605	Cells_Transformed_fibroblasts	0.906072	Cells_EBV-transformed_lymphocytes	1.65767	0.494281	0.494281	-2.68028	2.12235	-0.0583348	1.65488	9
ENSG00000173039.14	RELA	0.00450305	6	6	0.000137511	Small_Intestine_Terminal_Ileum	0.641478	Uterus	1.6323	0.385032	0.385032	-0.975928	3.8126	1.11144	1.60455	6
ENSG00000157349.11	DDX19B	0.00450552	3	3	0.0195509	Whole_Blood	0.393797	Esophagus_Gastroesophageal_Junction	1.38583	0.658532	0.658532	-1.63897	2.33486	0.516214	2.00817	3
ENSG00000183560.4	FOLR4	0.00452233	1	1	0.00452233	Adipose_Visceral_Omentum	0.00452233	Adipose_Visceral_Omentum	1	1	1	2.83922	2.83922	2.83922	NA	1
ENSG00000139318.7	DUSP6	0.00453532	1	1	0.00453532	Adrenal_Gland	0.00453532	Adrenal_Gland	1	1	1	2.83831	2.83831	2.83831	NA	1
ENSG00000183196.4	CHST6	0.00454564	2	2	0.0010997	Esophagus_Gastroesophageal_Junction	0.910939	Testis	1.07816	0.921837	0.921837	0.111854	3.26369	1.68777	2.22869	2
ENSG00000234409.4	AC006547.14	0.00456041	13	9	0.00136319	Nerve_Tibial	0.827771	Artery_Tibial	7.14157	0.067253	0.277794	-3.20233	0.488472	-1.53631	1.30761	9
ENSG00000260229.1	RP11-391L3.5	0.00456238	2	2	0.00216912	Lung	0.247185	Ovary	1.0056	0.994403	0.994403	-3.06604	1.15721	-0.954415	2.98629	2
ENSG00000258659.2	TRIM34	0.00457567	2	2	0.0189943	Esophagus_Mucosa	0.0198346	Lung	1.01433	0.985667	0.985667	-2.34564	-2.32946	-2.33755	0.011442	2
ENSG00000103326.6	CAPN15	0.00458412	15	7	0.000566053	Colon_Transverse	0.567611	Colon_Sigmoid	9.55988	0.00762016	0.343207	0.571574	3.44738	2.05197	0.881246	7
ENSG00000260747.1	RP11-421N8.1	0.00458897	5	5	0.0315095	Breast_Mammary_Tissue	0.72004	Small_Intestine_Terminal_Ileum	1.40556	0.559265	0.559265	-2.15058	1.6985	-0.021799	1.59531	5
ENSG00000011347.5	SYT7	0.00459365	9	9	0.000141276	Lung	0.896185	Brain_Cerebellar_Hemisphere	1.91693	0.2576	0.2576	-0.36421	3.80592	1.17964	1.49075	9
ENSG00000254343.2	RP11-760H22.2	0.00460019	14	9	0.00149481	Pancreas	0.911009	Lung	5.94828	0.0246043	0.415553	-1.75229	3.17569	0.435095	1.35448	9
ENSG00000159199.9	ATP5G1	0.00460383	13	3	0.0205878	Thyroid	0.648621	Brain_Cerebellum	10.0837	0.0108953	0.539968	-2.31546	1.92307	-1.1369	1.06181	3
ENSG00000197681.8	TBC1D3	0.00461178	9	8	0.0104133	Brain_Frontal_Cortex_BA9	0.76565	Thyroid	5.3372	0.116021	0.212699	-0.667928	2.56179	0.843823	0.927323	8
ENSG00000233771.2	CICP5	0.00461707	1	1	0.00461707	Testis	0.00461707	Testis	1	1	1	-2.8326	-2.8326	-2.8326	NA	1
ENSG00000162722.8	TRIM58	0.00463118	22	13	0.0111004	Brain_Substantia_nigra	0.954099	Nerve_Tibial	10.0895	0.0552485	0.348442	-2.53952	1.88896	0.205834	1.11208	13
ENSG00000163491.12	NEK10	0.00464252	8	7	4.79984e-05	Heart_Left_Ventricle	0.230321	Cells_Transformed_fibroblasts	3.89736	0.0461516	0.165801	-3.74857	4.06517	0.462852	3.15286	7
ENSG00000116132.7	PRRX1	0.00464811	9	9	0.000279287	Small_Intestine_Terminal_Ileum	0.984403	Cells_Transformed_fibroblasts	2.42795	0.26987	0.26987	-3.63379	0.562491	-1.27917	1.36576	9
ENSG00000257826.1	RP11-116N8.4	0.00465351	3	2	0.00128186	Adipose_Subcutaneous	0.00492714	Lung	2.81006	0.0654307	0.124513	2.81176	3.22001	3.07499	0.22836	2
ENSG00000269290.1	RP11-869B15.1	0.004656	3	3	0.00739952	Pituitary	0.74631	Uterus	1.52669	0.583446	0.583446	-2.67831	2.10214	-0.299892	2.39031	3
ENSG00000178127.8	NDUFV2	0.00465751	8	8	2.1e-05	Whole_Blood	0.976698	Artery_Aorta	1.59733	0.209573	0.209573	-1.02036	4.25398	0.697387	1.66156	8
ENSG00000174021.6	GNG5	0.00466344	8	4	0.000132937	Cells_Transformed_fibroblasts	0.933694	Thyroid	5.29338	0.0117197	0.313186	-0.0831977	3.82095	2.87592	1.29882	4
ENSG00000185730.3	ZNF696	0.00466511	13	10	2.56352e-05	Heart_Left_Ventricle	0.830362	Nerve_Tibial	4.80194	0.0832918	0.177848	-3.69034	4.20913	-0.0735085	2.79629	10
ENSG00000268027.1	AC006129.2	0.00467662	8	8	0.000569837	Liver	0.957912	Brain_Frontal_Cortex_BA9	1.90713	0.428788	0.428788	-0.390983	3.44558	1.147	1.32416	8
ENSG00000204147.5	ASAH2B	0.00467937	42	2	0.000455123	Esophagus_Mucosa	0.996971	Brain_Cerebellum	32.1985	0.000620463	5.3999	-0.0955452	3.50587	2.48068	1.03367	2
ENSG00000176177.9	ENTHD1	0.00470359	1	1	0.00470359	Brain_Nucleus_accumbens_basal_ganglia	0.00470359	Brain_Nucleus_accumbens_basal_ganglia	1	1	1	2.82666	2.82666	2.82666	NA	1
ENSG00000248971.2	KRT8P46	0.00471413	30	4	0.000417427	Colon_Sigmoid	0.785361	Vagina	22.531	0.00350821	0.812968	-3.52881	0.527739	-2.45951	0.950284	4
ENSG00000143194.8	MAEL	0.00472257	29	4	4.38263e-05	Thyroid	0.493657	Testis	20.8939	0.0018719	0.73917	-4.08632	-0.684503	-3.02583	0.917238	4
ENSG00000221978.7	CCNL2	0.00472717	3	3	0.0229824	Brain_Anterior_cingulate_cortex_BA24	0.0666762	Esophagus_Gastroesophageal_Junction	1.10949	0.909004	0.909004	-2.27373	2.06775	0.542626	2.44184	3
ENSG00000242574.4	HLA-DMB	0.00472954	8	7	0.000121423	Brain_Cerebellum	0.318366	Artery_Tibial	4.12964	0.117514	0.249015	-3.84323	3.38609	-0.7712	2.85776	7
ENSG00000253364.1	RP11-731F5.2	0.00473246	1	1	0.00473246	Whole_Blood	0.00473246	Whole_Blood	1	1	1	-2.8247	-2.8247	-2.8247	NA	1
ENSG00000110108.5	TMEM109	0.0047359	3	3	0.00759268	Spleen	0.188157	Stomach	1.52154	0.471972	0.471972	-2.66967	2.21951	0.288633	2.60148	3
ENSG00000110887.3	DAO	0.00475695	1	1	0.00475695	Brain_Cerebellum	0.00475695	Brain_Cerebellum	1	1	1	2.82305	2.82305	2.82305	NA	1
ENSG00000167264.13	DUS2	0.00476769	14	6	0.0560102	Whole_Blood	0.85246	Thyroid	8.83122	0.0501686	0.29573	-1.35051	1.91096	0.693348	1.10555	6
ENSG00000197692.5	CBX3P7	0.00477975	2	2	0.00137775	Skin_Not_Sun_Exposed_Suprapubic	0.00423787	Skin_Sun_Exposed_Lower_leg	1.7566	0.243396	0.243396	2.85989	3.19927	3.02958	0.239979	2
ENSG00000110011.9	DNAJC4	0.00478925	6	6	0.00228082	Skin_Not_Sun_Exposed_Suprapubic	0.825491	Artery_Coronary	1.86347	0.372509	0.372509	-3.051	1.84151	-0.0571555	1.67499	6
ENSG00000271398.1	RP5-1092A3.5	0.00479436	5	2	0.00109716	Brain_Cerebellar_Hemisphere	0.00399381	Muscle_Skeletal	4.63023	4.54058e-05	0.275672	-3.19959	3.26435	-0.55815	3.46073	2
ENSG00000091164.8	TXNL1	0.00480929	9	7	0.00629481	Adrenal_Gland	0.73591	Breast_Mammary_Tissue	4.31519	0.0186508	0.242611	-2.71064	2.73202	-1.2924	1.66118	7
ENSG00000152904.7	GGPS1	0.00481083	7	3	0.00113937	Testis	0.497533	Thyroid	5.48578	0.0178294	0.200963	0.678376	3.25364	1.61448	0.902386	3
ENSG00000101000.4	PROCR	0.00481339	15	5	2.53589e-05	Cells_Transformed_fibroblasts	0.838371	Muscle_Skeletal	9.23294	0.00268961	0.474515	-4.21158	3.11075	-0.470939	1.74615	5
ENSG00000261614.1	YBX3P1	0.00481402	2	2	0.00258755	Testis	0.180803	Colon_Transverse	1.02517	0.974832	0.974832	-3.01291	-1.33829	-2.1756	1.18414	2
ENSG00000089050.10	RBBP9	0.00481723	21	11	0.000180636	Adipose_Visceral_Omentum	0.821419	Brain_Spinal_cord_cervical_c-1	11.2833	0.0191318	0.383375	-0.225721	3.74466	2.0731	1.1388	11
ENSG00000033178.8	UBA6	0.00482214	35	7	0.000197103	Ovary	0.573906	Testis	20.2428	0.00204498	0.71161	-1.04171	3.7227	2.22682	1.0165	7
ENSG00000113296.10	THBS4	0.00482269	16	12	1.15857e-05	Heart_Atrial_Appendage	0.63769	Artery_Tibial	6.16356	0.034387	0.244681	-4.38524	2.9676	-0.900662	2.14394	12
ENSG00000230725.1	RP4-738P15.1	0.00482315	6	5	0.000246171	Brain_Substantia_nigra	0.950209	Brain_Cortex	4.00645	0.123124	0.216857	-0.0624443	3.66621	1.49315	1.21411	5
ENSG00000173486.8	FKBP2	0.00482525	13	8	9.45179e-06	Heart_Atrial_Appendage	0.628266	Lung	7.29464	0.0243331	0.249724	-1.03498	4.42935	2.09924	1.71675	8
ENSG00000143167.7	GPA33	0.0048287	8	7	0.00752326	Colon_Transverse	0.533167	Testis	3.84708	0.0586177	0.225898	-0.926625	2.67275	1.261	1.10342	7
ENSG00000185352.7	HS6ST3	0.00482995	7	6	6.95399e-05	Artery_Tibial	0.80004	Esophagus_Mucosa	3.12056	0.0840572	0.123464	-3.97785	1.45911	-1.77165	2.06104	6
ENSG00000005812.6	FBXL3	0.00484868	6	6	0.00543932	Heart_Atrial_Appendage	0.820296	Nerve_Tibial	2.30996	0.325356	0.325356	-1.16707	2.7798	1.0959	1.42905	6
ENSG00000140577.11	CRTC3	0.00485081	21	14	0.011767	Nerve_Tibial	0.884311	Esophagus_Mucosa	6.63494	0.00589191	0.265933	-2.14098	2.51905	0.565095	1.38832	14
ENSG00000171970.8	ZNF57	0.00486861	3	3	0.000715407	Artery_Coronary	0.854395	Esophagus_Gastroesophageal_Junction	1.1043	0.892127	0.892127	-3.38361	0.995978	-0.734705	2.32971	3
ENSG00000165899.6	OTOGL	0.00487166	15	10	0.00309403	Brain_Hypothalamus	0.849614	Heart_Atrial_Appendage	4.89679	0.031339	0.232423	-2.95824	1.8383	-0.712515	1.1788	10
ENSG00000122678.10	POLM	0.00487551	38	3	0.0178515	Heart_Left_Ventricle	0.990181	Liver	29.364	0.00124181	1.0107	-2.36868	1.69411	-0.382955	0.8431	3
ENSG00000171700.9	RGS19	0.00487777	28	2	0.000365879	Artery_Aorta	0.436455	Nerve_Tibial	23.2125	0.00040411	0.924916	-3.56355	-0.778194	-2.48	0.633749	2
ENSG00000213199.3	ASIC3	0.00488477	13	9	0.00048951	Adrenal_Gland	0.995847	Adipose_Subcutaneous	6.06743	0.0387656	0.216659	-3.48643	0.961002	-1.20194	1.42136	9
ENSG00000239559.2	RPL37P2	0.0048865	4	4	0.000820903	Testis	0.838343	Heart_Atrial_Appendage	1.27069	0.660443	0.660443	-3.34565	0.204014	-1.38489	1.50269	4
ENSG00000036530.4	CYP46A1	0.00488945	7	6	0.0148502	Nerve_Tibial	0.801232	Skin_Sun_Exposed_Lower_leg	2.95588	0.000585225	0.37855	-1.99604	2.43601	-0.404317	1.71571	6
ENSG00000153815.12	CMIP	0.00489036	14	13	0.00113465	Brain_Spinal_cord_cervical_c-1	0.511864	Brain_Substantia_nigra	5.01354	0.155141	0.183842	-3.25482	3.1855	1.01806	1.82432	13
ENSG00000198324.10	FAM109A	0.00489093	2	2	0.0414045	Nerve_Tibial	0.0484188	Whole_Blood	1.2431	0.756895	0.756895	-1.97367	2.03946	0.0328913	2.83771	2
ENSG00000134851.8	TMEM165	0.00489135	15	7	0.0016345	Spleen	0.712933	Heart_Left_Ventricle	9.75229	0.00276669	0.349761	-3.14968	2.48616	-1.43017	1.70394	7
ENSG00000153885.10	KCTD15	0.00490112	17	9	0.000134077	Cells_Transformed_fibroblasts	0.860975	Pituitary	9.47561	0.00576794	0.352367	-1.38338	3.81885	1.59221	1.2619	9
ENSG00000232559.2	GS1-124K5.12	0.00490235	36	6	2.67048e-05	Artery_Aorta	0.823637	Testis	23.7973	0.00142058	0.820819	-0.643355	4.19989	2.80919	0.942861	6
ENSG00000135930.9	EIF4E2	0.00490613	11	7	0.00835085	Heart_Left_Ventricle	0.770291	Brain_Cortex	5.45398	0.014972	0.189665	-2.63662	2.63755	0.372936	1.82203	7
ENSG00000233633.1	AC093326.3	0.00490665	8	8	0.00134675	Adipose_Visceral_Omentum	0.609412	Esophagus_Muscularis	2.76809	0.339961	0.339961	-3.20583	1.23366	-0.534114	1.67981	8
ENSG00000263612.1	AF186192.6	0.00491519	3	3	0.000345377	Esophagus_Mucosa	0.873476	Esophagus_Muscularis	1.18592	0.785855	0.785855	-0.469908	3.57865	1.08933	2.17864	3
ENSG00000175334.3	BANF1	0.00492027	25	5	0.000826616	Heart_Atrial_Appendage	0.904025	Cells_EBV-transformed_lymphocytes	17.4915	0.00148999	0.62932	-3.34373	0.33081	-1.13198	0.927016	5
ENSG00000226472.3	RP11-551L14.4	0.00492794	4	4	0.000928281	Brain_Caudate_basal_ganglia	0.921388	Esophagus_Muscularis	1.23831	0.790163	0.790163	-3.31141	0.0986854	-1.4413	1.46288	4
ENSG00000241322.4	CDRT1	0.00493564	7	7	0.000845349	Brain_Cerebellum	0.847098	Muscle_Skeletal	2.25633	0.295092	0.295092	-3.3375	1.68977	-0.89343	1.6092	7
ENSG00000180098.5	TRNAU1AP	0.00494609	1	1	0.00494609	Skin_Not_Sun_Exposed_Suprapubic	0.00494609	Skin_Not_Sun_Exposed_Suprapubic	1	1	1	-2.81052	-2.81052	-2.81052	NA	1
ENSG00000272024.1	RP11-546K22.3	0.00494746	2	2	0.00145321	Adipose_Visceral_Omentum	0.104908	Skin_Not_Sun_Exposed_Suprapubic	1.6708	0.329202	0.329202	1.62151	3.18387	2.40269	1.10475	2
ENSG00000143196.4	DPT	0.004949	6	6	0.000751939	Artery_Aorta	0.924281	Breast_Mammary_Tissue	2.22317	0.326344	0.326344	-0.125174	3.36991	1.10149	1.3885	6
ENSG00000100412.11	ACO2	0.00495278	10	5	1.268e-05	Thyroid	0.128251	Adipose_Subcutaneous	7.07734	0.0303983	0.349816	-2.54865	4.36556	2.37018	1.93669	5
ENSG00000026103.15	FAS	0.0049572	26	3	0.00593365	Adrenal_Gland	0.972598	Skin_Sun_Exposed_Lower_leg	21.1502	0.00357051	0.932084	-2.37471	2.75143	-0.452259	1.68565	3
ENSG00000129159.6	KCNC1	0.00496554	4	4	0.00894035	Pituitary	0.356558	Small_Intestine_Terminal_Ileum	1.22602	0.835836	0.835836	0.921944	2.61433	1.72398	0.716184	4
ENSG00000254487.2	RP11-707M1.7	0.00496934	1	1	0.00496934	Brain_Caudate_basal_ganglia	0.00496934	Brain_Caudate_basal_ganglia	1	1	1	2.80901	2.80901	2.80901	NA	1
ENSG00000186470.9	BTN3A2	0.0049877	48	1	0.000243691	Artery_Coronary	0.0897222	Brain_Amygdala	43.7845	0.000402936	43.7845	1.69686	3.6688	2.68232	0.335571	1
ENSG00000167272.6	POP5	0.00499091	22	8	2.73969e-05	Brain_Substantia_nigra	0.980818	Pituitary	12.3194	0.00477106	0.431682	-0.0893877	4.19409	1.04067	1.07941	8
ENSG00000124228.10	DDX27	0.00499626	5	5	0.000121064	Brain_Cerebellum	0.608645	Brain_Cerebellar_Hemisphere	1.77834	0.426394	0.426394	-1.63068	3.84396	0.881766	1.952	5
ENSG00000120327.4	PCDHB14	0.00499818	9	9	0.0621392	Brain_Cerebellar_Hemisphere	0.927175	Ovary	3.09552	0.122579	0.122579	-1.71168	1.8653	-0.0554773	1.27354	9
ENSG00000006116.3	CACNG3	0.00500029	2	2	0.00620394	Brain_Putamen_basal_ganglia	0.0571084	Testis	1.05202	0.947983	0.947983	-1.90248	2.7368	0.417161	3.28047	2
ENSG00000166592.7	RRAD	0.00500256	6	6	0.000282938	Colon_Transverse	0.862696	Lung	1.92599	0.208898	0.208898	-3.63044	2.15919	-0.418043	2.04518	6
ENSG00000116191.13	RALGPS2	0.00500381	18	9	0.0567766	Esophagus_Muscularis	0.961596	Pituitary	9.27546	0.0193607	0.333045	-1.90503	1.89288	-0.493402	1.11726	9
ENSG00000258734.2	RP11-112J1.3	0.00500923	2	2	0.00959697	Esophagus_Muscularis	0.0861746	Minor_Salivary_Gland	1.09503	0.904973	0.904973	-2.59002	-1.71593	-2.15298	0.618076	2
ENSG00000172954.9	LCLAT1	0.0050157	33	7	3.91407e-05	Skin_Sun_Exposed_Lower_leg	0.957266	Muscle_Skeletal	20.1569	0.00136467	0.698701	0.0535845	4.11249	1.84774	0.998023	7
ENSG00000149305.2	HTR3B	0.00502437	1	1	0.00502437	Brain_Frontal_Cortex_BA9	0.00502437	Brain_Frontal_Cortex_BA9	1	1	1	-2.80547	-2.80547	-2.80547	NA	1
ENSG00000173715.11	C11orf80	0.00503829	20	13	7.87558e-06	Nerve_Tibial	0.964064	Vagina	7.64247	0.0475988	0.267169	-2.54049	4.46854	0.361007	1.49343	13
ENSG00000197261.7	C6orf141	0.00503873	11	7	0.054769	Adipose_Visceral_Omentum	0.946163	Minor_Salivary_Gland	5.36905	0.0456643	0.201149	-1.9207	1.46927	-0.465038	0.883425	7
ENSG00000035664.7	DAPK2	0.00505296	18	10	3.05685e-05	Brain_Cerebellum	0.687022	Brain_Frontal_Cortex_BA9	8.09178	0.00926002	0.3116	-1.52293	4.16919	0.557545	1.54298	10
ENSG00000188026.7	RILPL1	0.00505418	5	5	0.0129701	Artery_Aorta	0.550435	Ovary	2.18244	0.326264	0.326264	-2.48459	2.22093	-0.31677	1.78943	5
ENSG00000169750.4	RAC3	0.00505704	14	9	0.000466103	Artery_Tibial	0.780542	Artery_Coronary	7.03896	0.0275482	0.374918	-3.49952	1.11165	-1.50355	1.49067	9
ENSG00000167208.10	SNX20	0.00507107	2	2	0.00125169	Adrenal_Gland	0.697886	Brain_Amygdala	1.00209	0.997912	0.997912	-0.388176	3.22683	1.41933	2.5562	2
ENSG00000124356.11	STAMBP	0.00508584	13	8	0.000620531	Cells_Transformed_fibroblasts	0.978652	Brain_Cortex	5.29824	0.013473	0.186067	-3.42248	2.10808	0.338767	1.42684	8
ENSG00000168397.12	ATG4B	0.00508718	22	10	0.0360168	Esophagus_Muscularis	0.950471	Whole_Blood	10.954	0.0148452	0.420825	-2.09674	1.81275	-0.552598	1.09481	10
ENSG00000226499.1	RP5-882O7.1	0.00508981	2	2	0.00274969	Artery_Coronary	0.047457	Esophagus_Gastroesophageal_Junction	1.25411	0.745888	0.745888	-2.99442	1.9822	-0.50611	3.519	2
ENSG00000068793.13	CYFIP1	0.00510365	6	5	0.000976243	Adipose_Subcutaneous	0.298278	Adipose_Visceral_Omentum	4.21963	0.0974559	0.217954	1.04013	3.29729	2.23889	0.873807	5
ENSG00000272958.1	CMP21-97G8.2	0.00511329	4	4	0.0173374	Brain_Substantia_nigra	0.206142	Testis	1.14835	0.869094	0.869094	-2.23007	2.37947	0.062027	2.16608	4
ENSG00000228055.2	LINC00864	0.00511333	2	2	0.189086	Brain_Caudate_basal_ganglia	0.752366	Brain_Nucleus_accumbens_basal_ganglia	1.87103	0.128966	0.128966	-0.315521	1.31329	0.498883	1.15174	2
ENSG00000232757.1	ETF1P1	0.00513002	2	2	0.00127098	Ovary	0.451452	Nerve_Tibial	1.35033	0.649672	0.649672	-3.22245	-0.752997	-1.98773	1.74617	2
ENSG00000135722.4	FBXL8	0.00513237	4	4	0.0101249	Colon_Transverse	0.552851	Brain_Amygdala	1.39375	0.641764	0.641764	-2.57153	0.593493	-1.19219	1.33614	4
ENSG00000115596.3	WNT6	0.00513391	3	3	0.000366382	Adipose_Subcutaneous	0.1625	Adipose_Visceral_Omentum	1.72332	0.551166	0.551166	1.39671	3.56319	2.25261	1.15258	3
ENSG00000100242.11	SUN2	0.00514451	5	5	0.00263397	Esophagus_Mucosa	0.958573	Brain_Frontal_Cortex_BA9	2.48152	0.133267	0.133267	0.0519444	3.00751	1.99282	1.25291	5
ENSG00000032444.11	PNPLA6	0.00514613	9	9	0.000307662	Pancreas	0.930214	Brain_Anterior_cingulate_cortex_BA24	2.76286	0.216291	0.216291	-1.34495	3.60876	0.439201	1.55482	9
ENSG00000177173.5	NAP1L4P1	0.00514973	4	4	0.00706902	Esophagus_Gastroesophageal_Junction	0.610766	Small_Intestine_Terminal_Ileum	1.43251	0.639443	0.639443	-1.87888	2.69358	-0.364622	2.13114	4
ENSG00000232719.1	RP11-13J8.1	0.00516382	1	1	0.00516382	Esophagus_Mucosa	0.00516382	Esophagus_Mucosa	1	1	1	-2.79663	-2.79663	-2.79663	NA	1
ENSG00000197102.6	DYNC1H1	0.00516748	5	5	0.00708274	Spleen	0.857062	Muscle_Skeletal	1.3876	0.574095	0.574095	-2.69293	2.10285	-0.489018	1.91444	5
ENSG00000108511.8	HOXB6	0.00519993	3	3	0.0112864	Muscle_Skeletal	0.690656	Testis	1.53927	0.468548	0.468548	-2.5337	0.79842	-0.711083	1.68799	3
ENSG00000166278.10	C2	0.00520851	7	7	0.00144057	Whole_Blood	0.652634	Cells_EBV-transformed_lymphocytes	2.22965	0.278464	0.278464	-3.1864	2.31789	0.773194	1.87801	7
ENSG00000215749.8	RP13-996F3.5	0.00520983	1	1	0.00520983	Testis	0.00520983	Testis	1	1	1	-2.79376	-2.79376	-2.79376	NA	1
ENSG00000204909.3	SPINK9	0.00522193	8	2	0.00164486	Brain_Caudate_basal_ganglia	0.319884	Brain_Hypothalamus	6.93019	0.013644	0.627074	0.994696	3.14783	2.7351	0.721639	2
ENSG00000067601.6	PMS2P4	0.00523413	19	7	0.00777283	Muscle_Skeletal	0.839909	Brain_Substantia_nigra	11.0519	0.0170103	0.414684	-2.41465	2.66178	0.220183	1.36696	7
ENSG00000054267.16	ARID4B	0.00523509	5	5	0.000717012	Testis	0.798475	Thyroid	1.42043	0.4917	0.4917	-3.38299	1.66993	-0.981349	1.98313	5
ENSG00000254714.1	RP11-163O19.1	0.00524646	4	4	0.0884809	Brain_Frontal_Cortex_BA9	0.275012	Pancreas	2.77441	0.128471	0.128471	-1.56571	1.70347	0.118729	1.6862	4
ENSG00000186073.7	C15orf41	0.00525105	8	8	0.0198966	Breast_Mammary_Tissue	0.998546	Heart_Left_Ventricle	2.95652	0.211529	0.211529	-2.32829	1.68363	-0.0158608	1.31229	8
ENSG00000273209.1	RP11-107N15.1	0.00525194	12	7	0.00172748	Esophagus_Muscularis	0.909611	Muscle_Skeletal	7.64541	0.0492465	0.268041	-3.13348	0.237444	-1.2428	1.02856	7
ENSG00000258976.1	CTD-2207P18.2	0.00525731	1	1	0.00525731	Artery_Tibial	0.00525731	Artery_Tibial	1	1	1	2.79083	2.79083	2.79083	NA	1
ENSG00000230006.3	ANKRD36BP2	0.00525988	16	12	0.00113517	Colon_Sigmoid	0.990039	Whole_Blood	7.07304	0.0203759	0.238968	-0.396866	3.25469	1.69508	1.20348	12
ENSG00000249105.2	RP11-25L5.2	0.0052618	1	1	0.0052618	Testis	0.0052618	Testis	1	1	1	-2.79055	-2.79055	-2.79055	NA	1
ENSG00000271874.1	CTD-2024P10.2	0.00526695	7	7	0.00197862	Lung	0.986917	Skin_Sun_Exposed_Lower_leg	2.98472	0.232795	0.232795	-1.45324	3.09342	0.557635	1.60435	7
ENSG00000255243.1	CTD-2507G9.1	0.00526948	3	3	0.00272592	Adipose_Subcutaneous	0.945935	Artery_Tibial	2.00081	0.31993	0.31993	-0.0678129	2.99707	1.03838	1.70101	3
ENSG00000104313.13	EYA1	0.00526966	8	6	0.0105771	Adipose_Visceral_Omentum	0.905918	Testis	4.41205	0.0551536	0.208869	-2.55637	0.118189	-0.964877	1.02758	6
ENSG00000150776.13	C11orf57	0.00527514	2	2	0.00299285	Artery_Aorta	0.253871	Stomach	1.05139	0.948612	0.948612	-2.96847	1.141	-0.913737	2.90583	2
ENSG00000133028.6	SCO1	0.00529724	22	5	0.00380456	Lung	0.790373	Brain_Amygdala	16.4593	0.000316277	0.571258	-0.562345	2.89393	2.00443	1.03571	5
ENSG00000198954.4	KIAA1279	0.00531058	9	8	0.0158711	Small_Intestine_Terminal_Ileum	0.99858	Brain_Anterior_cingulate_cortex_BA24	4.07607	0.0494231	0.166972	-2.29449	2.41187	0.655433	1.39319	8
ENSG00000161860.7	SYCE2	0.00531221	6	5	0.000155192	Liver	0.111902	Breast_Mammary_Tissue	3.72294	0.0689329	0.227901	-2.00942	3.78261	1.70219	1.97245	5
ENSG00000149531.10	FRG1B	0.00532189	29	4	0.00114615	Brain_Caudate_basal_ganglia	0.968559	Breast_Mammary_Tissue	22.4608	0.000396799	0.797748	-3.25195	0.373992	-1.22867	0.897974	4
ENSG00000178726.6	THBD	0.00535374	7	7	0.000302962	Nerve_Tibial	0.926715	Artery_Tibial	1.65538	0.469837	0.469837	-1.15035	3.61275	0.515888	1.71919	7
ENSG00000267115.1	CTD-3064H18.2	0.00535707	1	1	0.00535707	Thyroid	0.00535707	Thyroid	1	1	1	-2.78474	-2.78474	-2.78474	NA	1
ENSG00000129991.8	TNNI3	0.00538603	6	5	0.000519501	Brain_Anterior_cingulate_cortex_BA24	0.56121	Brain_Nucleus_accumbens_basal_ganglia	3.17827	0.0713816	0.326232	0.581045	3.47049	1.31969	1.09271	5
ENSG00000069399.8	BCL3	0.00538766	3	3	0.000748964	Breast_Mammary_Tissue	0.417912	Skin_Sun_Exposed_Lower_leg	1.10161	0.905882	0.905882	-3.371	1.16937	-0.46386	2.52406	3
ENSG00000065809.9	FAM107B	0.00538956	15	11	0.00151327	Whole_Blood	0.961783	Artery_Tibial	5.75594	0.0298608	0.283735	-2.77593	3.17213	-0.239363	1.45115	11
ENSG00000011465.12	DCN	0.00542022	2	2	0.0014	Cells_Transformed_fibroblasts	0.683214	Adipose_Visceral_Omentum	1.02216	0.977837	0.977837	0.408082	3.19465	1.80137	1.9704	2
ENSG00000130244.8	FAM98C	0.00542179	13	9	0.00013041	Adipose_Visceral_Omentum	0.750605	Liver	6.79464	0.07006	0.26905	-3.82568	0.470375	-1.999	1.19668	9
ENSG00000002549.8	LAP3	0.00542395	10	5	0.0234196	Cells_Transformed_fibroblasts	0.985734	Brain_Cortex	7.30747	0.0091735	0.25482	-0.815007	2.26652	0.694415	0.991734	5
ENSG00000169504.10	CLIC4	0.00543554	4	4	0.000281591	Heart_Atrial_Appendage	0.757073	Cells_Transformed_fibroblasts	2.30572	0.260342	0.260342	-3.63167	0.309326	-2.07452	1.77361	4
ENSG00000239257.1	RPL23AP1	0.00543664	39	3	5.34943e-05	Brain_Cerebellum	0.532745	Small_Intestine_Terminal_Ileum	30.9512	0.000596229	1.31912	-4.03981	3.67272	2.24391	1.54807	3
ENSG00000108474.12	PIGL	0.00543775	15	4	0.000113549	Whole_Blood	0.693512	Ovary	11.7441	0.0050432	0.400309	-3.85965	-0.394094	-2.98799	1.06001	4
ENSG00000230911.1	PPIHP1	0.0054413	22	9	2.07836e-06	Thyroid	0.991932	Esophagus_Gastroesophageal_Junction	13.9365	0.00598963	0.499623	-4.74565	0.0101121	-3.19178	1.22222	9
ENSG00000267605.1	CTD-3220F14.1	0.00545423	24	6	0.00784383	Heart_Atrial_Appendage	0.955372	Artery_Aorta	15.847	0.00468921	0.669186	-2.65872	1.64154	-0.752019	1.04461	6
ENSG00000241233.1	KRTAP5-8	0.00545831	5	5	0.00564169	Esophagus_Mucosa	0.311772	Thyroid	1.8186	0.342723	0.342723	-2.76791	-1.01151	-1.74073	0.803995	5
ENSG00000242193.5	RP11-568K15.1	0.00546879	25	9	0.00363134	Skin_Not_Sun_Exposed_Suprapubic	0.9454	Artery_Aorta	13.153	0.0116309	0.481635	-2.87065	2.90853	-0.124948	1.22471	9
ENSG00000125968.7	ID1	0.00547296	6	6	9.39989e-05	Stomach	0.673895	Brain_Cortex	2.19997	0.224824	0.224824	-2.67063	3.90558	0.163942	2.29537	6
ENSG00000173214.5	KIAA1919	0.00547354	30	6	0.000869381	Skin_Not_Sun_Exposed_Suprapubic	0.889886	Cells_EBV-transformed_lymphocytes	18.4428	0.00850416	0.637168	-3.3297	1.75658	-1.65306	1.12386	6
ENSG00000117399.9	CDC20	0.00548022	1	1	0.00548022	Esophagus_Mucosa	0.00548022	Esophagus_Mucosa	1	1	1	2.77736	2.77736	2.77736	NA	1
ENSG00000172071.7	EIF2AK3	0.00548319	8	6	0.014139	Prostate	0.994369	Thyroid	4.61745	0.0383877	0.158594	-0.00705774	2.45371	1.1605	1.05474	6
ENSG00000112578.5	BYSL	0.00549105	4	4	0.000600737	Cells_Transformed_fibroblasts	0.688999	Esophagus_Mucosa	1.6659	0.58712	0.58712	-1.67736	3.43128	0.846308	2.11329	4
ENSG00000117477.8	CCDC181	0.00551087	27	4	0.000574932	Brain_Caudate_basal_ganglia	0.978121	Vagina	19.5472	0.000364701	0.782327	-3.44317	-0.0274247	-0.977535	0.866471	4
ENSG00000271550.1	RP11-561N12.7	0.00552911	30	3	0.026821	Colon_Sigmoid	0.98456	Cells_Transformed_fibroblasts	22.365	0.000945661	1.30371	-1.99759	2.21411	0.201022	0.86887	3
ENSG00000232903.2	RP13-137A17.4	0.0055376	18	11	0.0518207	Brain_Cerebellum	0.98047	Esophagus_Gastroesophageal_Junction	6.69022	0.0166707	0.228777	-1.94462	1.64294	0.154657	0.942177	11
ENSG00000259100.1	RP11-1074O12.1	0.0055381	5	5	0.0325587	Colon_Sigmoid	0.701825	Stomach	2.97289	0.16459	0.16459	-1.30941	2.13748	0.64192	1.28597	5
ENSG00000178623.7	GPR35	0.00553961	27	8	0.00514968	Spleen	0.914402	Thyroid	15.31	0.0213579	0.603386	-1.74016	2.79752	-0.308577	1.09772	8
ENSG00000262140.1	RP11-417N10.3	0.0055407	3	3	0.00133446	Adipose_Visceral_Omentum	0.861696	Lung	1.59896	0.541358	0.541358	0.174216	3.20846	1.19378	1.74481	3
ENSG00000267259.1	CTD-2008P7.9	0.00554638	4	3	0.21121	Pituitary	0.432171	Pancreas	2.75973	0.014102	0.230237	-1.0802	1.25025	0.0918847	1.19435	3
ENSG00000105613.5	MAST1	0.00554803	4	4	0.000758675	Brain_Hypothalamus	0.906991	Cells_Transformed_fibroblasts	1.65995	0.340928	0.340928	-3.36745	1.20525	-0.955851	1.96099	4
ENSG00000188611.10	ASAH2	0.00555428	20	2	0.000576082	Adrenal_Gland	0.0200817	Stomach	17.4306	0.00102278	0.885933	-3.44263	-2.32482	-2.97664	0.253004	2
ENSG00000125821.7	DTD1	0.00556488	27	8	8.58355e-05	Heart_Atrial_Appendage	0.974757	Esophagus_Mucosa	15.1548	0.00359733	0.63327	-0.424611	3.92749	2.01441	1.33954	8
ENSG00000136935.9	GOLGA1	0.00556763	13	6	0.00515132	Pituitary	0.99747	Esophagus_Muscularis	8.21633	0.0103138	0.462557	-0.758889	2.79742	0.722192	0.967328	6
ENSG00000133226.12	SRRM1	0.00556776	3	3	0.000427946	Brain_Hypothalamus	0.877673	Esophagus_Mucosa	1.23089	0.78709	0.78709	0.153919	3.52222	1.30874	1.91753	3
ENSG00000229268.1	PES1P2	0.00557611	2	2	0.00268651	Adipose_Visceral_Omentum	0.275288	Brain_Frontal_Cortex_BA9	1.02628	0.973716	0.973716	-1.09097	3.0015	0.955269	2.89381	2
ENSG00000236086.3	HMGN2P28	0.00558132	1	1	0.00558132	Testis	0.00558132	Testis	1	1	1	2.77142	2.77142	2.77142	NA	1
ENSG00000254681.2	PKD1P5	0.00559138	4	4	0.00190845	Small_Intestine_Terminal_Ileum	0.815899	Adipose_Subcutaneous	1.43712	0.595105	0.595105	-3.10412	-0.232823	-1.72491	1.17728	4
ENSG00000204568.7	MRPS18B	0.00560118	2	2	0.011181	Brain_Cortex	0.369857	Brain_Caudate_basal_ganglia	1.37212	0.627878	0.627878	-2.53699	0.89674	-0.820124	2.42801	2
ENSG00000253528.2	RP11-347C18.4	0.00561251	1	1	0.00561251	Testis	0.00561251	Testis	1	1	1	-2.7696	-2.7696	-2.7696	NA	1
ENSG00000109971.9	HSPA8	0.00565163	6	6	0.00584659	Brain_Caudate_basal_ganglia	0.816585	Brain_Cortex	1.75432	0.271372	0.271372	-2.39511	2.75626	1.00757	1.86089	6
ENSG00000168484.8	SFTPC	0.00566187	5	5	0.0126696	Brain_Anterior_cingulate_cortex_BA24	0.221316	Liver	1.46424	0.719634	0.719634	-2.25574	2.49292	0.342997	2.06217	5
ENSG00000182472.4	CAPN12	0.00567409	31	7	3.65298e-05	Esophagus_Mucosa	0.702239	Nerve_Tibial	15.4596	0.00850559	0.532254	-3.98692	4.1284	2.23936	1.40266	7
ENSG00000256148.1	RP11-809N8.5	0.00567462	1	1	0.00567462	Testis	0.00567462	Testis	1	1	1	-2.76601	-2.76601	-2.76601	NA	1
ENSG00000223823.1	RP11-465B22.5	0.00567497	3	3	0.00329746	Colon_Transverse	0.750889	Brain_Frontal_Cortex_BA9	1.46452	0.555392	0.555392	-2.93856	0.41422	-0.735623	1.90841	3
ENSG00000164169.8	PRMT10	0.0056825	3	3	0.00125146	Thyroid	0.214567	Pituitary	1.49017	0.501668	0.501668	-2.12148	3.22688	-0.0452321	2.86772	3
ENSG00000203306.3	AP001007.1	0.00569317	16	6	0.000632577	Testis	0.984236	Adipose_Subcutaneous	10.5285	0.0144682	0.479523	-3.41725	1.10311	-0.918888	1.19793	6
ENSG00000166272.12	WBP1L	0.00570281	18	9	0.0159365	Colon_Transverse	0.892649	Nerve_Tibial	7.8878	0.0164983	0.280606	-1.49656	2.41037	0.190375	1.03991	9
ENSG00000163071.6	SPATA18	0.0057224	9	6	5.49714e-05	Brain_Cortex	0.727406	Muscle_Skeletal	5.0332	0.0613306	0.217305	-0.348578	4.03342	2.62083	1.3837	6
ENSG00000143549.15	TPM3	0.0057298	1	1	0.0057298	Spleen	0.0057298	Spleen	1	1	1	2.76286	2.76286	2.76286	NA	1
ENSG00000268927.1	FLJ00418	0.00573729	9	7	0.00180126	Adrenal_Gland	0.469459	Breast_Mammary_Tissue	5.05534	0.0980669	0.316876	-0.873448	3.12118	1.47087	1.20076	7
ENSG00000173726.6	TOMM20	0.00573809	4	4	0.0024403	Nerve_Tibial	0.190941	Small_Intestine_Terminal_Ileum	1.86973	0.42546	0.42546	1.3078	3.03065	2.3105	0.798443	4
ENSG00000189298.9	ZKSCAN3	0.00574183	25	6	0.0100707	Colon_Transverse	0.981959	Brain_Hippocampus	16.3901	0.00417813	0.601108	-2.57339	1.36903	-0.359771	0.984372	6
ENSG00000197046.7	SIGLEC15	0.00574999	1	1	0.00574999	Testis	0.00574999	Testis	1	1	1	-2.76171	-2.76171	-2.76171	NA	1
ENSG00000268941.1	MGC4294	0.00575023	2	2	0.00141399	Skin_Sun_Exposed_Lower_leg	0.869406	Brain_Cortex	1.06105	0.938948	0.938948	-3.19178	-0.164413	-1.6781	2.14067	2
ENSG00000249994.1	CTD-2383I20.1	0.00575151	1	1	0.00575151	Testis	0.00575151	Testis	1	1	1	2.76162	2.76162	2.76162	NA	1
ENSG00000074071.9	MRPS34	0.00576646	5	5	0.0102867	Muscle_Skeletal	0.74818	Pancreas	2.92367	0.241674	0.241674	-2.56604	2.47612	-0.609926	2.05044	5
ENSG00000255991.2	RP11-242C24.2	0.00577808	1	1	0.00577808	Brain_Cerebellar_Hemisphere	0.00577808	Brain_Cerebellar_Hemisphere	1	1	1	2.76012	2.76012	2.76012	NA	1
ENSG00000088854.11	C20orf194	0.0057848	17	10	0.00816992	Lung	0.908073	Adrenal_Gland	8.1869	0.0214233	0.296287	-2.396	2.64497	1.02319	1.21409	10
ENSG00000196275.9	GTF2IRD2	0.00578543	29	4	0.00176604	Brain_Cerebellar_Hemisphere	0.952441	Brain_Caudate_basal_ganglia	20.9801	0.00100231	0.876813	-3.12699	1.66932	-1.77839	1.02225	4
ENSG00000241721.1	SUMO1P1	0.00579301	1	1	0.00579301	Lung	0.00579301	Lung	1	1	1	-2.75927	-2.75927	-2.75927	NA	1
ENSG00000240194.2	CYMP	0.00579977	2	2	0.00186948	Testis	0.318272	Brain_Anterior_cingulate_cortex_BA24	1.06698	0.933016	0.933016	-0.998015	3.11022	1.0561	2.90496	2
ENSG00000183696.9	UPP1	0.00580221	16	6	0.0014138	Nerve_Tibial	0.845783	Skin_Sun_Exposed_Lower_leg	10.8972	0.00120498	0.414212	-3.19182	1.60825	-1.59138	1.17429	6
ENSG00000236373.1	RP11-15K3.1	0.00580569	1	1	0.00580569	Testis	0.00580569	Testis	1	1	1	-2.75856	-2.75856	-2.75856	NA	1
ENSG00000241106.2	HLA-DOB	0.00580697	46	2	0.000767889	Small_Intestine_Terminal_Ileum	0.646712	Colon_Transverse	40.0144	0.000890547	1.64934	-3.36412	0.665489	-1.46614	0.63216	2
ENSG00000148688.9	RPP30	0.00580773	9	8	0.0883963	Liver	0.7807	Skin_Sun_Exposed_Lower_leg	4.63659	0.114868	0.216541	-1.49378	1.70392	0.0571268	1.35503	8
ENSG00000216687.2	RP11-278J20.2	0.00581998	2	2	0.00622786	Spleen	0.0154916	Nerve_Tibial	1.30045	0.69955	0.69955	2.42068	2.73554	2.57811	0.222639	2
ENSG00000254153.1	CTA-398F10.2	0.00583787	7	5	0.000109557	Esophagus_Mucosa	0.424623	Lung	3.5536	0.0419184	0.404717	-3.86839	2.34397	-1.82155	2.20473	5
ENSG00000269619.1	CTD-3023J11.2	0.00585151	7	7	0.000580127	Artery_Tibial	0.758702	Brain_Frontal_Cortex_BA9	2.17972	0.235494	0.235494	-3.44074	2.2419	0.0479599	1.84153	7
ENSG00000265574.1	CTD-2095E4.1	0.00586105	2	2	0.00351988	Whole_Blood	0.0956736	Muscle_Skeletal	1.11927	0.880735	0.880735	1.6662	2.91826	2.29223	0.885342	2
ENSG00000123843.8	C4BPB	0.00587041	14	8	0.0239901	Esophagus_Muscularis	0.986654	Artery_Coronary	7.47103	0.0431732	0.313935	-2.10682	2.25729	0.0776927	0.982107	8
ENSG00000204449.2	TRIM49C	0.00587364	1	1	0.00587364	Testis	0.00587364	Testis	1	1	1	2.75475	2.75475	2.75475	NA	1
ENSG00000221883.2	ARIH2OS	0.00587467	3	3	0.00425697	Nerve_Tibial	0.167269	Brain_Cortex	1.09372	0.880798	0.880798	-1.64516	2.85846	0.864781	2.29576	3
ENSG00000136603.9	SKIL	0.00588279	4	4	0.00223934	Muscle_Skeletal	0.749849	Whole_Blood	1.49015	0.514634	0.514634	-2.20387	3.0565	0.623678	2.35161	4
ENSG00000227268.3	KLLN	0.00588341	1	1	0.00588341	Brain_Hippocampus	0.00588341	Brain_Hippocampus	1	1	1	2.75421	2.75421	2.75421	NA	1
ENSG00000172403.6	SYNPO2	0.00589084	5	5	0.00374446	Lung	0.902212	Esophagus_Muscularis	1.66467	0.540136	0.540136	-1.40509	2.89892	0.471217	1.56283	5
ENSG00000134874.13	DZIP1	0.00589887	14	8	0.0372675	Colon_Sigmoid	0.913167	Brain_Caudate_basal_ganglia	8.95439	0.0270168	0.31099	-1.62696	2.08282	0.76145	0.892513	8
ENSG00000126091.15	ST3GAL3	0.00590049	11	9	2.80556e-05	Muscle_Skeletal	0.716984	Brain_Anterior_cingulate_cortex_BA24	3.66646	0.0370148	0.182864	-2.36555	4.1887	-0.254307	2.2235	9
ENSG00000269501.1	RP11-353N4.6	0.00590452	5	5	0.00117059	Brain_Hypothalamus	0.522291	Pancreas	1.54788	0.531043	0.531043	-2.1781	3.24595	0.342363	2.05302	5
ENSG00000116774.7	OLFML3	0.00590715	15	6	0.0026545	Adipose_Subcutaneous	0.727494	Colon_Transverse	10.2015	0.00682289	0.416814	-3.00515	1.97647	-1.78735	1.23946	6
ENSG00000267270.1	AC139100.2	0.00591504	18	7	0.0192748	Lung	0.960832	Heart_Left_Ventricle	12.0309	0.00179953	0.433429	-2.34017	1.80078	0.181733	0.997075	7
ENSG00000173281.4	PPP1R3B	0.00592214	6	6	0.000735057	Pituitary	0.177629	Stomach	2.73986	0.273455	0.273455	-3.37616	2.35941	0.477837	2.33793	6
ENSG00000214548.10	MEG3	0.00592699	2	2	0.00619608	Adrenal_Gland	0.0768633	Pancreas	1.03943	0.960574	0.960574	1.76918	2.73722	2.2532	0.684506	2
ENSG00000092098.12	RNF31	0.00594326	6	6	0.0142894	Artery_Tibial	0.561308	Heart_Left_Ventricle	2.37482	0.256204	0.256204	-2.06008	2.44991	0.57818	1.47143	6
ENSG00000170191.4	NANP	0.00594829	9	7	0.000437135	Skin_Sun_Exposed_Lower_leg	0.773967	Stomach	3.36209	0.0380236	0.282873	-2.43721	3.51659	0.690934	2.17393	7
ENSG00000146592.12	CREB5	0.00595431	2	2	0.00849543	Cells_Transformed_fibroblasts	0.0663961	Whole_Blood	1.00506	0.994943	0.994943	-2.63172	1.83574	-0.397989	3.15897	2
ENSG00000177363.4	LRRN4CL	0.00596687	1	1	0.00596687	Brain_Cerebellum	0.00596687	Brain_Cerebellum	1	1	1	-2.7496	-2.7496	-2.7496	NA	1
ENSG00000137288.5	UQCC2	0.00598156	20	9	0.0363962	Muscle_Skeletal	0.982264	Esophagus_Mucosa	9.28603	0.00695342	0.484788	-2.09247	2.03376	0.0467732	0.963656	9
ENSG00000188227.8	ZNF793	0.00599294	20	6	0.00198414	Pituitary	0.611174	Artery_Aorta	12.9399	0.0105872	0.44637	-3.0926	2.91586	1.31006	1.51839	6
ENSG00000198189.6	HSD17B11	0.00599492	26	7	0.00474705	Brain_Spinal_cord_cervical_c-1	0.885092	Adipose_Visceral_Omentum	16.657	0.000343538	0.619995	-2.82372	2.11529	0.690948	1.01235	7
ENSG00000054282.11	SDCCAG8	0.00599796	36	5	0.015018	Brain_Caudate_basal_ganglia	0.991811	Brain_Hypothalamus	24.8953	0.00164487	0.919965	-2.43194	2.12971	0.406219	0.922495	5
ENSG00000256713.3	PGA5	0.00600419	2	2	0.0381702	Testis	0.0395806	Adipose_Subcutaneous	1.16592	0.834083	0.834083	2.0581	2.07302	2.06556	0.0105515	2
ENSG00000242536.1	RP11-290K4.2	0.00600565	1	1	0.00600565	Testis	0.00600565	Testis	1	1	1	2.74747	2.74747	2.74747	NA	1
ENSG00000174672.11	BRSK2	0.00601316	11	9	0.00639824	Adipose_Subcutaneous	0.957131	Nerve_Tibial	4.21123	0.0210443	0.221331	-1.62763	2.72664	0.0745079	1.31019	9
ENSG00000103037.7	SETD6	0.00601482	15	9	3.65118e-05	Cells_Transformed_fibroblasts	0.190807	Lung	8.1554	0.0152479	0.277587	-4.12851	1.95996	-2.28443	1.762	9
ENSG00000253746.1	RP11-527N22.2	0.00602008	2	2	0.00226232	Vagina	0.368358	Esophagus_Mucosa	1.01636	0.983641	0.983641	-3.05344	-0.899553	-1.9765	1.52303	2
ENSG00000123552.13	USP45	0.00602121	17	13	5.9174e-05	Colon_Transverse	0.87	Heart_Left_Ventricle	6.91393	0.0144683	0.237129	-3.66474	4.01608	-1.05451	1.76192	13
ENSG00000254260.1	RP11-369E15.1	0.00604768	1	1	0.00604768	Liver	0.00604768	Liver	1	1	1	-2.74518	-2.74518	-2.74518	NA	1
ENSG00000171282.9	RP11-1055B8.7	0.00605227	2	2	0.00253827	Pancreas	0.459137	Spleen	1.10073	0.899269	0.899269	-0.740269	3.01874	1.13924	2.65802	2
ENSG00000084092.6	NOA1	0.00605324	15	6	8.34548e-05	Skin_Sun_Exposed_Lower_leg	0.463082	Ovary	9.96099	0.0215199	0.355602	0.733781	3.93426	2.23863	0.828259	6
ENSG00000129354.7	AP1M2	0.00607197	12	10	0.00647457	Brain_Cortex	0.639042	Lung	4.23609	0.0655738	0.182774	-1.978	2.72273	-0.140486	1.39516	10
ENSG00000174564.8	IL20RB	0.00608933	18	7	0.000459092	Liver	0.848352	Esophagus_Mucosa	9.95332	0.00907113	0.338439	-3.50356	1.6215	-1.02679	1.68711	7
ENSG00000215012.4	C22orf29	0.00609303	30	4	0.0760894	Esophagus_Gastroesophageal_Junction	0.976832	Pancreas	21.9372	0.00176135	0.754329	-1.77384	1.76243	0.127232	0.966794	4
ENSG00000107672.10	NSMCE4A	0.00610336	11	10	0.00112258	Brain_Caudate_basal_ganglia	0.968461	Brain_Cerebellar_Hemisphere	3.01661	0.0386117	0.111436	-2.36314	3.25785	0.0304205	1.73513	10
ENSG00000144136.6	SLC20A1	0.00613007	10	6	4.21635e-05	Pancreas	0.0819555	Brain_Hippocampus	6.87637	0.026998	0.247191	1.73945	4.09529	3.2145	0.681343	6
ENSG00000132780.12	NASP	0.00613659	2	2	0.0401655	Heart_Atrial_Appendage	0.40613	Nerve_Tibial	1.57219	0.427813	0.427813	-2.05204	0.830724	-0.610659	2.03842	2
ENSG00000169006.6	NTSR2	0.00615795	2	2	0.00428872	Muscle_Skeletal	0.0842123	Adrenal_Gland	1.10963	0.89037	0.89037	1.72675	2.85611	2.29143	0.798574	2
ENSG00000144935.10	TRPC1	0.00615939	8	8	0.00114146	Colon_Transverse	0.89461	Artery_Tibial	2.48751	0.251241	0.251241	-1.90839	3.25312	0.100169	1.68497	8
ENSG00000164985.10	PSIP1	0.00616868	5	4	0.00102149	Esophagus_Gastroesophageal_Junction	0.681917	Artery_Tibial	2.12742	0.0502341	0.759917	-1.17625	3.28454	0.942103	2.20953	4
ENSG00000152672.3	CLEC4F	0.00617437	26	12	0.00413581	Lung	0.962713	Liver	13.1669	0.00177003	0.441804	-1.8296	2.86761	-0.253918	1.04012	12
ENSG00000075702.12	WDR62	0.00617814	9	7	0.010864	Skin_Not_Sun_Exposed_Suprapubic	0.930958	Nerve_Tibial	4.21242	0.0295195	0.142256	-2.54704	0.547869	-0.879591	1.21206	7
ENSG00000081277.7	PKP1	0.00620216	8	8	4.70899e-05	Muscle_Skeletal	0.783358	Brain_Substantia_nigra	2.19424	0.384203	0.384203	-4.06962	1.28316	-0.447086	1.7041	8
ENSG00000166689.10	PLEKHA7	0.0062149	10	10	0.012858	Whole_Blood	0.747508	Esophagus_Mucosa	3.50931	0.167801	0.167801	-1.64931	2.48768	0.0293673	1.32033	10
ENSG00000169629.7	RGPD8	0.00621552	48	1	0.000683164	Cells_EBV-transformed_lymphocytes	0.0447251	Uterus	44.4818	0.000239754	44.4818	2.00723	3.39625	2.63465	0.304456	1
ENSG00000132481.2	TRIM47	0.00622997	20	13	0.0060889	Skin_Sun_Exposed_Lower_leg	0.905414	Brain_Cortex	8.31207	0.0130515	0.283321	-2.74295	1.8735	-0.688043	1.13154	13
ENSG00000174177.8	CTU2	0.00625391	31	9	0.00175323	Prostate	0.995889	Brain_Cerebellar_Hemisphere	16.4031	0.0167743	0.592884	-1.75827	3.12913	-0.334438	1.09512	9
ENSG00000145425.5	RPS3A	0.0062561	6	5	0.0158454	Esophagus_Muscularis	0.999632	Cells_Transformed_fibroblasts	4.20875	0.0928935	0.245429	-2.41246	0.859417	-0.440602	1.12813	5
ENSG00000121964.10	GTDC1	0.00625669	4	4	0.000677742	Small_Intestine_Terminal_Ileum	0.985787	Adrenal_Gland	1.47272	0.682203	0.682203	-0.017814	3.39843	1.75975	1.40594	4
ENSG00000170379.15	FAM115C	0.00626011	12	8	0.0337994	Thyroid	0.913982	Testis	6.15366	0.0673346	0.286446	-2.12246	1.3369	-0.213636	1.0986	8
ENSG00000109189.8	USP46	0.00629559	5	5	0.0013	Cells_Transformed_fibroblasts	0.842089	Esophagus_Mucosa	1.99037	0.291652	0.291652	-3.21598	-0.199223	-1.71537	1.41108	5
ENSG00000272430.1	RP11-38L15.8	0.00629861	6	5	0.00174937	Adipose_Visceral_Omentum	0.979239	Liver	3.90809	0.112531	0.13501	-0.927494	3.12978	0.373435	1.46738	5
ENSG00000058063.11	ATP11B	0.00630616	19	4	0.000138973	Breast_Mammary_Tissue	0.273827	Pancreas	13.6758	0.00328568	0.628397	1.09429	3.80999	2.92464	0.668199	4
ENSG00000186625.9	KATNA1	0.00631146	2	2	0.0172761	Muscle_Skeletal	0.0251872	Thyroid	1.05424	0.945764	0.945764	2.23852	2.38078	2.30965	0.100592	2
ENSG00000255408.2	PCDHA3	0.00631548	11	7	0.000236553	Skin_Not_Sun_Exposed_Suprapubic	0.123436	Pituitary	6.26705	0.0380011	0.27407	-1.95034	3.6764	0.963624	2.23992	7
ENSG00000169605.5	GKN1	0.00631901	2	2	0.00291207	Heart_Atrial_Appendage	0.102733	Cells_Transformed_fibroblasts	1.17598	0.824022	0.824022	-2.97687	1.63175	-0.672563	3.25878	2
ENSG00000218027.2	RP11-157J24.1	0.00631911	11	9	0.00168508	Artery_Tibial	0.919116	Esophagus_Muscularis	5.49933	0.130176	0.187741	-3.14076	1.49426	-1.01952	1.4832	9
ENSG00000161011.15	SQSTM1	0.00632895	1	1	0.00632895	Thyroid	0.00632895	Thyroid	1	1	1	2.73023	2.73023	2.73023	NA	1
ENSG00000180871.3	CXCR2	0.00639384	6	6	0.000416581	Esophagus_Mucosa	0.259684	Brain_Substantia_nigra	2.51879	0.22333	0.22333	-3.52935	1.19192	-1.75696	1.65763	6
ENSG00000066468.16	FGFR2	0.00639691	7	7	0.00284254	Adipose_Visceral_Omentum	0.500987	Brain_Spinal_cord_cervical_c-1	2.90098	0.111234	0.111234	-2.98427	2.37734	0.843012	1.78967	7
ENSG00000143393.12	PI4KB	0.00640439	3	3	0.00468364	Heart_Atrial_Appendage	0.0603136	Cells_EBV-transformed_lymphocytes	1.28528	0.736251	0.736251	-2.82802	1.89876	0.31641	2.72318	3
ENSG00000113068.5	PFDN1	0.00640585	23	4	0.0273871	Spleen	0.883427	Vagina	17.9148	0.000419299	0.612849	-1.67857	2.20596	-0.545945	0.897411	4
ENSG00000143028.7	SYPL2	0.00641258	29	5	0.000509106	Minor_Salivary_Gland	0.951465	Nerve_Tibial	18.5956	0.00186125	0.662431	-3.23118	3.47592	1.23749	2.07667	5
ENSG00000139218.13	SCAF11	0.00647333	4	4	0.00260741	Whole_Blood	0.644082	Brain_Spinal_cord_cervical_c-1	1.7502	0.344788	0.344788	0.461998	3.01059	2.21877	1.18626	4
ENSG00000267712.1	RP11-456O19.4	0.00648344	1	1	0.00648344	Ovary	0.00648344	Ovary	1	1	1	2.72227	2.72227	2.72227	NA	1
ENSG00000196735.7	HLA-DQA1	0.0065034	37	4	0.0010959	Liver	0.997981	Adipose_Subcutaneous	26.9833	0.00390427	0.992982	-0.925814	3.26467	1.7476	0.925758	4
ENSG00000224635.1	RP4-564F22.5	0.00650639	48	1	0.00154522	Adipose_Subcutaneous	0.0467207	Minor_Salivary_Gland	45.7548	4.15794e-05	45.7548	1.98882	3.16605	2.65631	0.192501	1
ENSG00000119599.12	DCAF4	0.00652838	38	6	0.000146954	Brain_Cerebellar_Hemisphere	0.82451	Brain_Anterior_cingulate_cortex_BA24	24.5359	0.0121637	0.879344	-3.79616	3.11101	-2.17719	1.26669	6
ENSG00000115464.10	USP34	0.00654308	4	4	0.00970892	Lung	0.975196	Thyroid	2.30169	0.187368	0.187368	0.0310917	2.58603	1.27057	1.05231	4
ENSG00000142197.8	DOPEY2	0.00654779	21	14	0.000103953	Nerve_Tibial	0.966893	Minor_Salivary_Gland	7.94585	0.0374133	0.310788	-3.88117	2.02233	-0.977238	1.50023	14
ENSG00000233952.1	FTLP15	0.00656064	1	1	0.00656064	Muscle_Skeletal	0.00656064	Muscle_Skeletal	1	1	1	2.71836	2.71836	2.71836	NA	1
ENSG00000134884.9	ARGLU1	0.00656153	14	10	0.00286048	Nerve_Tibial	0.658933	Prostate	6.06695	0.010294	0.277237	-1.79109	2.98235	1.05358	1.26675	10
ENSG00000178075.15	GRAMD1C	0.00657077	16	6	0.00260946	Esophagus_Gastroesophageal_Junction	0.837871	Adipose_Visceral_Omentum	11.1934	0.0185986	0.424102	-0.350221	3.01035	1.23006	0.770503	6
ENSG00000178904.14	DPY19L3	0.00657538	9	7	0.000685091	Thyroid	0.335346	Brain_Nucleus_accumbens_basal_ganglia	4.89968	0.0328166	0.183722	-3.39548	1.76807	-2.07693	1.64242	7
ENSG00000103043.10	VAC14	0.00658061	10	10	0.00140834	Prostate	0.976752	Brain_Cerebellar_Hemisphere	2.53	0.229358	0.229358	-3.19294	1.83894	-0.898074	1.81199	10
ENSG00000228251.1	AC012442.6	0.00658712	2	2	0.00700362	Brain_Cortex	0.26719	Esophagus_Muscularis	1.19432	0.805684	0.805684	-1.10956	2.69667	0.793558	2.69141	2
ENSG00000137817.12	PARP6	0.00659684	12	11	0.0328169	Artery_Tibial	0.965258	Esophagus_Muscularis	5.75224	0.0872801	0.209119	-1.5933	2.13432	0.0870803	1.014	11
ENSG00000204138.8	PHACTR4	0.00660272	35	5	0.00882036	Brain_Spinal_cord_cervical_c-1	0.999191	Cells_EBV-transformed_lymphocytes	23.983	0.00636069	0.893854	-1.61165	2.61894	0.654174	0.905857	5
ENSG00000004864.9	SLC25A13	0.00660334	6	5	0.000287822	Lung	0.241806	Pancreas	3.41295	0.0990538	0.178639	-3.62602	1.33977	-1.80715	2.38362	5
ENSG00000074800.9	ENO1	0.00661437	8	6	0.0185697	Lung	0.997142	Heart_Atrial_Appendage	4.61779	0.0132921	0.373256	-2.35406	1.33526	-0.0742071	1.1353	6
ENSG00000237683.5	AL627309.1	0.00661929	2	2	0.00255443	Ovary	0.112641	Brain_Frontal_Cortex_BA9	1.21279	0.787207	0.787207	-3.01682	1.58644	-0.715191	3.25499	2
ENSG00000271584.1	RP11-89C3.4	0.00662101	26	2	0.000530514	Artery_Coronary	0.113499	Cells_Transformed_fibroblasts	22.7875	1.21131e-05	1.0773	-3.46486	-1.58266	-2.93665	0.516121	2
ENSG00000118873.11	RAB3GAP2	0.00662293	12	9	0.000700233	Skin_Sun_Exposed_Lower_leg	0.709774	Artery_Tibial	6.36421	0.0295694	0.295143	-3.38949	1.7243	-1.40854	1.27893	9
ENSG00000179846.7	NKPD1	0.00663073	3	3	0.00159735	Testis	0.678913	Brain_Amygdala	1.22452	0.829558	0.829558	-0.413947	3.15639	1.52217	1.80421	3
ENSG00000150051.9	MKX	0.00665284	4	4	0.00884507	Brain_Nucleus_accumbens_basal_ganglia	0.135837	Brain_Cerebellum	1.31745	0.680333	0.680333	-2.61799	1.69913	-0.344921	2.25839	4
ENSG00000198108.3	CHSY3	0.00666888	7	5	0.00341923	Testis	0.982896	Brain_Nucleus_accumbens_basal_ganglia	2.80835	0.0833939	0.250689	-2.78803	2.9273	0.039294	2.08075	5
ENSG00000219755.1	RP1-199J3.5	0.00668462	46	1	0.00141297	Lung	0.793715	Brain_Substantia_nigra	41.077	0.000203882	41.077	-3.19199	-0.261489	-2.53056	0.654473	1
ENSG00000227986.1	TRIM60P18	0.00668863	19	11	0.0232576	Prostate	0.975777	Lung	9.49391	0.0299671	0.3267	-2.26918	1.80254	0.179827	1.23367	11
ENSG00000065613.9	SLK	0.00671016	11	10	0.0727254	Heart_Atrial_Appendage	0.832704	Brain_Cerebellar_Hemisphere	4.05678	0.031636	0.147958	-1.79455	1.33417	-0.483762	1.2266	10
ENSG00000181541.4	MAB21L2	0.00671445	5	5	0.00943667	Nerve_Tibial	0.625746	Minor_Salivary_Gland	1.30734	0.702988	0.702988	-2.59582	1.18287	-0.961357	1.45344	5
ENSG00000173548.8	SNX33	0.00671878	8	8	0.00014047	Nerve_Tibial	0.951057	Heart_Left_Ventricle	3.14546	0.139147	0.139147	-0.741958	3.80734	1.52404	1.57766	8
ENSG00000081019.9	RSBN1	0.00673009	4	4	0.0028823	Testis	0.834489	Adipose_Subcutaneous	1.45929	0.619624	0.619624	-0.594683	2.98002	1.09772	1.76653	4
ENSG00000119608.8	PROX2	0.0067453	2	2	0.00291199	Colon_Sigmoid	0.0152602	Thyroid	1.50622	0.493778	0.493778	-2.97688	-2.42614	-2.70151	0.389429	2
ENSG00000255231.1	MRPS36P4	0.00674741	6	3	0.0829732	Heart_Atrial_Appendage	0.855162	Lung	4.9458	0.0357625	0.393053	-1.73369	0.705864	-0.852669	1.07073	3
ENSG00000008438.4	PGLYRP1	0.00674882	3	3	0.000683659	Heart_Left_Ventricle	0.929065	Brain_Cerebellum	1.23387	0.76611	0.76611	-0.796517	3.39605	0.896185	2.20976	3
ENSG00000272377.1	RP11-682N22.1	0.00675146	8	8	0.000122123	Esophagus_Muscularis	0.729871	Testis	1.5291	0.615071	0.615071	-3.84182	0.851088	-1.07628	1.5415	8
ENSG00000178977.3	LINC00324	0.0067561	7	7	0.0389468	Skin_Not_Sun_Exposed_Suprapubic	0.891233	Breast_Mammary_Tissue	2.58726	0.286765	0.286765	-2.06475	1.93141	-0.868224	1.44631	7
ENSG00000115109.9	EPB41L5	0.00675655	15	7	0.000994787	Brain_Cerebellar_Hemisphere	0.714741	Brain_Hippocampus	9.28318	0.00746941	0.415776	-1.58136	3.292	1.8753	1.47623	7
ENSG00000248278.1	RP11-463M16.4	0.00675868	26	5	0.000704198	Brain_Caudate_basal_ganglia	0.599486	Colon_Sigmoid	18.2308	0.00339744	0.665189	-0.653492	3.38794	1.81586	0.871691	5
ENSG00000234262.1	RP1-20N18.4	0.0067624	3	3	0.0174067	Testis	0.970909	Adrenal_Gland	2.6046	0.104655	0.104655	0.036468	2.378	1.3673	1.20315	3
ENSG00000261419.1	RP11-57A19.4	0.00676743	1	1	0.00676743	Lung	0.00676743	Lung	1	1	1	2.70808	2.70808	2.70808	NA	1
ENSG00000112530.7	PACRG	0.00677461	31	6	0.00148809	Skin_Not_Sun_Exposed_Suprapubic	0.867898	Muscle_Skeletal	21.1637	0.00181991	0.777019	-0.449439	3.177	1.7273	0.779912	6
ENSG00000092847.6	AGO1	0.00678118	6	6	7.95274e-05	Adipose_Subcutaneous	0.733375	Artery_Coronary	3.06246	0.229365	0.229365	0.34064	3.94582	1.99783	1.33603	6
ENSG00000158092.2	NCK1	0.00678617	5	5	0.0146479	Colon_Transverse	0.569329	Esophagus_Mucosa	1.67427	0.192953	0.192953	-2.44097	2.19962	0.0179421	2.13935	5
ENSG00000088836.8	SLC4A11	0.00678953	18	10	0.00321426	Pancreas	0.996044	Brain_Frontal_Cortex_BA9	8.8032	0.0692214	0.313581	-2.00525	2.94647	-0.111177	1.24744	10
ENSG00000176720.3	BOK	0.00679076	18	10	0.00258533	Liver	0.870261	Colon_Sigmoid	8.30594	0.0105659	0.314896	-3.01317	2.81583	1.11998	1.36503	10
ENSG00000249736.1	RP11-83M16.5	0.00679165	3	3	0.00361496	Skin_Sun_Exposed_Lower_leg	0.700508	Breast_Mammary_Tissue	1.37521	0.639902	0.639902	-1.84923	2.90994	0.22536	2.43752	3
ENSG00000196427.9	NBPF4	0.00679425	1	1	0.00679425	Small_Intestine_Terminal_Ileum	0.00679425	Small_Intestine_Terminal_Ileum	1	1	1	-2.70676	-2.70676	-2.70676	NA	1
ENSG00000120314.14	WDR55	0.00679725	21	6	0.000489922	Liver	0.629244	Lung	13.7951	0.0143657	0.512497	-0.488078	3.48621	1.52323	0.829376	6
ENSG00000186998.11	EMID1	0.00681084	8	7	0.00235249	Adipose_Subcutaneous	0.979609	Nerve_Tibial	2.73096	0.045703	0.251309	-0.514966	3.0417	1.20595	1.33918	7
ENSG00000175054.10	ATR	0.00681319	8	5	0.00178325	Thyroid	0.237685	Muscle_Skeletal	5.80979	0.00551329	0.222221	-3.12414	1.18079	-1.92105	1.42577	5
ENSG00000186329.5	TMEM212	0.00681681	1	1	0.00681681	Testis	0.00681681	Testis	1	1	1	-2.70566	-2.70566	-2.70566	NA	1
ENSG00000168787.4	OR12D2	0.00682091	1	1	0.00682091	Brain_Caudate_basal_ganglia	0.00682091	Brain_Caudate_basal_ganglia	1	1	1	2.70546	2.70546	2.70546	NA	1
ENSG00000225477.2	CTD-2302A16.2	0.00682651	1	1	0.00682651	Testis	0.00682651	Testis	1	1	1	-2.70519	-2.70519	-2.70519	NA	1
ENSG00000182631.5	RXFP3	0.00683059	2	2	0.00262185	Adrenal_Gland	0.601421	Brain_Nucleus_accumbens_basal_ganglia	1.1418	0.858198	0.858198	0.522358	3.00891	1.76564	1.75826	2
ENSG00000003400.10	CASP10	0.00683628	11	9	3.31589e-05	Skin_Not_Sun_Exposed_Suprapubic	0.858278	Brain_Cortex	4.88124	0.014441	0.16322	-2.7775	4.15061	0.668326	2.73048	9
ENSG00000127152.13	BCL11B	0.00684092	3	3	0.0015333	Pancreas	0.589204	Brain_Cortex	1.13412	0.844354	0.844354	0.53999	3.16831	1.82022	1.31547	3
ENSG00000108296.7	CWC25	0.0068417	18	7	0.00246653	Brain_Frontal_Cortex_BA9	0.627231	Artery_Aorta	12.0218	0.0210745	0.419384	-1.95603	3.02742	1.55412	1.08792	7
ENSG00000169919.12	GUSB	0.00684299	18	7	0.00487005	Uterus	0.982178	Muscle_Skeletal	11.021	0.00770276	0.508286	-2.81551	1.82559	-0.25483	1.31996	7
ENSG00000251050.1	RP11-168A11.4	0.00686193	8	7	7.76821e-05	Testis	0.918343	Thyroid	3.94611	0.130979	0.327935	-3.95144	1.19926	-1.22056	1.50201	7
ENSG00000269843.1	CTC-490E21.10	0.00686291	2	2	0.00189795	Brain_Substantia_nigra	0.377363	Colon_Sigmoid	1.10377	0.896227	0.896227	-3.10575	-0.882765	-1.99426	1.57189	2
ENSG00000149115.9	TNKS1BP1	0.00687115	10	10	0.000293879	Brain_Nucleus_accumbens_basal_ganglia	0.828649	Esophagus_Muscularis	3.36039	0.180803	0.180803	-1.51677	3.62064	0.227324	1.53438	10
ENSG00000124785.4	NRN1	0.00687918	7	7	0.0187521	Spleen	0.881425	Cells_Transformed_fibroblasts	2.89209	0.13032	0.13032	-1.46943	2.35042	0.319622	1.20589	7
ENSG00000204681.6	GABBR1	0.00688571	12	9	0.00211842	Pituitary	0.935627	Colon_Sigmoid	4.36043	0.0579892	0.149533	-2.1187	3.07311	0.0120923	1.44925	9
ENSG00000125868.11	DSTN	0.00689564	11	10	0.00631521	Skin_Sun_Exposed_Lower_leg	0.958305	Heart_Left_Ventricle	4.64386	0.0700519	0.159846	-1.54213	2.73095	0.251792	1.22872	10
ENSG00000175344.12	CHRNA7	0.00690343	11	9	0.0103094	Testis	0.856579	Artery_Tibial	5.67735	0.0757775	0.222125	-1.3949	2.56527	-0.018509	1.21101	9
ENSG00000137033.7	IL33	0.00692047	10	8	0.00426992	Cells_Transformed_fibroblasts	0.420532	Testis	3.98107	0.0554461	0.224793	-2.8575	2.53052	-0.81553	1.57699	8
ENSG00000206356.5	RP11-93O17.2	0.00693423	1	1	0.00693423	Testis	0.00693423	Testis	1	1	1	-2.69999	-2.69999	-2.69999	NA	1
ENSG00000168060.10	NAALADL1	0.00695147	10	7	0.0029098	Adipose_Visceral_Omentum	0.877319	Artery_Tibial	5.62161	0.00375134	0.215237	-2.25424	2.97711	0.917999	1.6318	7
ENSG00000258818.2	RNASE4	0.00697616	13	9	0.00028655	Brain_Amygdala	0.906773	Esophagus_Mucosa	6.97594	0.0335969	0.288151	-1.29896	3.62717	0.74805	1.29285	9
ENSG00000234232.2	RP11-353N4.5	0.00699201	18	9	4.55708e-05	Adipose_Visceral_Omentum	0.999999	Nerve_Tibial	8.24369	0.00673289	0.404172	-4.07725	1.03203	-1.10456	1.40743	9
ENSG00000108443.9	RPS6KB1	0.00699267	9	5	0.000974087	Lung	0.989721	Muscle_Skeletal	5.18515	0.00816937	0.392582	-1.53698	3.29791	0.127879	1.40595	5
ENSG00000270202.1	RP11-89C3.2	0.00699576	1	1	0.00699576	Testis	0.00699576	Testis	1	1	1	2.69705	2.69705	2.69705	NA	1
ENSG00000179218.9	CALR	0.00700605	16	8	0.000133899	Esophagus_Muscularis	0.580306	Prostate	10.1917	0.0234846	0.372337	-0.552938	3.81917	2.77828	1.13519	8
ENSG00000130640.9	TUBGCP2	0.00701965	9	7	0.00247564	Artery_Tibial	0.569175	Artery_Aorta	4.91892	0.0531801	0.22616	-0.569266	3.0263	1.51756	1.14931	7
ENSG00000169155.5	ZBTB43	0.00702885	3	3	0.0044	Liver	0.139664	Esophagus_Muscularis	1.14298	0.911416	0.911416	-1.47704	2.84796	1.056	2.25573	3
ENSG00000234383.1	CTBP2P8	0.00703572	5	5	0.000220523	Colon_Transverse	0.780846	Minor_Salivary_Gland	1.91142	0.336777	0.336777	0.278217	3.69427	1.7235	1.23199	5
ENSG00000128915.7	NARG2	0.00703673	7	7	0.082012	Brain_Cerebellar_Hemisphere	0.729231	Brain_Caudate_basal_ganglia	2.60654	0.248304	0.248304	-1.73913	0.974831	-0.605428	1.01252	7
ENSG00000267467.2	APOC4	0.00704002	4	4	0.000936234	Lung	0.515905	Brain_Nucleus_accumbens_basal_ganglia	1.94593	0.191244	0.191244	-3.30902	0.64967	-1.83876	1.79784	4
ENSG00000232115.1	RP11-123G9.1	0.00704506	1	1	0.00704506	Testis	0.00704506	Testis	1	1	1	2.69471	2.69471	2.69471	NA	1
ENSG00000120341.14	SEC16B	0.00704648	20	8	0.016517	Adrenal_Gland	0.811461	Adipose_Subcutaneous	10.5931	0.0140841	0.371372	-2.39729	2.05158	-0.172291	1.17009	8
ENSG00000109084.9	TMEM97	0.0070469	15	6	0.00191763	Brain_Caudate_basal_ganglia	0.877891	Muscle_Skeletal	9.88144	0.0143793	0.465824	-0.950791	3.1027	1.77784	1.23232	6
ENSG00000142252.6	GEMIN7	0.0070667	39	5	0.0312777	Brain_Cortex	0.991307	Esophagus_Muscularis	26.6974	0.000514516	0.92496	-2.15352	2.10407	0.250459	0.793435	5
ENSG00000173801.12	JUP	0.00707179	10	7	0.00252427	Whole_Blood	0.715434	Nerve_Tibial	5.38039	0.0403729	0.23865	-1.67321	3.02042	0.333245	1.60908	7
ENSG00000162456.5	KNCN	0.00709559	1	1	0.00709559	Brain_Nucleus_accumbens_basal_ganglia	0.00709559	Brain_Nucleus_accumbens_basal_ganglia	1	1	1	-2.69232	-2.69232	-2.69232	NA	1
ENSG00000228261.1	RP11-127L20.3	0.00710715	11	5	0.00444011	Brain_Frontal_Cortex_BA9	0.777922	Brain_Anterior_cingulate_cortex_BA24	8.33719	0.0153883	0.295849	-2.84507	0.282028	-1.75296	0.877748	5
ENSG00000171311.8	EXOSC1	0.00711444	7	7	0.0265112	Skin_Sun_Exposed_Lower_leg	0.983236	Breast_Mammary_Tissue	2.46718	0.201657	0.201657	-2.03697	2.21864	0.0146827	1.52222	7
ENSG00000182504.6	CEP97	0.00711847	9	9	0.00516895	Colon_Sigmoid	0.984582	Testis	2.69507	0.310323	0.310323	-2.16763	2.79631	-0.0787513	1.68108	9
ENSG00000203730.2	TEDDM1	0.00712451	2	2	0.0379716	Prostate	0.0439738	Thyroid	1.15423	0.845773	0.845773	-2.01434	2.07516	0.0304101	2.89171	2
ENSG00000204516.5	MICB	0.00713206	41	5	0.000908407	Brain_Spinal_cord_cervical_c-1	0.988913	Heart_Left_Ventricle	26.3724	0.00748102	0.910626	-3.31746	2.05535	-0.361461	1.12237	5
ENSG00000156050.4	FAM161B	0.00714674	16	12	0.0132338	Artery_Tibial	0.956164	Esophagus_Mucosa	6.82285	0.0742967	0.262668	-2.47741	1.52656	-0.606051	1.08699	12
ENSG00000184669.6	OR7E14P	0.00715178	15	7	3.3403e-06	Esophagus_Mucosa	0.961786	Spleen	7.48209	0.0321954	0.298991	-0.0479125	4.6487	2.03111	1.49627	7
ENSG00000164442.8	CITED2	0.00715226	2	2	0.00202761	Esophagus_Mucosa	0.304077	Small_Intestine_Terminal_Ileum	1.14155	0.858451	0.858451	1.02773	3.08616	2.05694	1.45553	2
ENSG00000140488.10	CELF6	0.00715689	5	5	0.0130635	Artery_Tibial	0.43785	Liver	1.4939	0.603437	0.603437	0.775829	2.48203	1.61127	0.658024	5
ENSG00000236878.1	AC012363.7	0.00717834	1	1	0.00717834	Artery_Tibial	0.00717834	Artery_Tibial	1	1	1	2.68846	2.68846	2.68846	NA	1
ENSG00000109586.7	GALNT7	0.00719034	3	3	0.00433055	Brain_Cerebellum	0.664599	Testis	1.17918	0.813552	0.813552	-2.85302	2.38084	-0.301919	2.61941	3
ENSG00000232450.1	RP4-730K3.3	0.0072242	17	9	6.06204e-05	Brain_Hippocampus	0.646757	Brain_Cerebellar_Hemisphere	9.78729	0.0102729	0.345617	-4.01038	1.75541	-1.48564	1.39068	9
ENSG00000163584.13	RPL22L1	0.0072292	4	3	0.00065347	Testis	0.635303	Nerve_Tibial	2.15051	0.0365759	0.832368	-3.40839	0.977766	-1.31123	2.36189	3
ENSG00000143553.6	SNAPIN	0.00724323	5	5	0.000162703	Brain_Putamen_basal_ganglia	0.683815	Uterus	2.57348	0.132786	0.132786	0.407263	3.77083	1.90575	1.21285	5
ENSG00000237840.2	FAM21FP	0.00727494	29	4	0.00118338	Heart_Left_Ventricle	0.451763	Brain_Hypothalamus	21.8076	0.00179864	0.839962	-1.12991	3.24286	1.77886	0.973234	4
ENSG00000104177.13	MYEF2	0.00728151	3	3	0.00128736	Artery_Tibial	0.225585	Whole_Blood	1.59697	0.475293	0.475293	-1.21181	3.21878	1.18906	2.23849	3
ENSG00000074660.11	SCARF1	0.00728864	3	3	0.00660972	Thyroid	0.849229	Nerve_Tibial	1.56572	0.459106	0.459106	-1.35837	2.71589	0.515876	2.05657	3
ENSG00000183018.4	SPNS2	0.00730122	8	7	0.0209614	Whole_Blood	0.245123	Nerve_Tibial	3.15672	0.0846513	0.359633	-1.84079	2.30868	-0.744115	1.60526	7
ENSG00000117479.8	SLC19A2	0.00731406	4	4	0.0222716	Esophagus_Mucosa	0.242835	Whole_Blood	1.36534	0.700814	0.700814	-2.2857	2.02485	-0.30776	2.22719	4
ENSG00000251443.1	RP11-113I22.1	0.00732811	1	1	0.00732811	Muscle_Skeletal	0.00732811	Muscle_Skeletal	1	1	1	-2.68155	-2.68155	-2.68155	NA	1
ENSG00000271614.1	LINC00936	0.00733118	1	1	0.00733118	Esophagus_Mucosa	0.00733118	Esophagus_Mucosa	1	1	1	-2.68141	-2.68141	-2.68141	NA	1
ENSG00000198520.6	C1orf228	0.00733372	14	6	0.00516577	Brain_Putamen_basal_ganglia	0.821718	Brain_Caudate_basal_ganglia	10.2121	0.00136379	0.375256	-0.595816	2.79651	1.26853	0.891868	6
ENSG00000084093.11	REST	0.00733698	9	9	7.993e-05	Muscle_Skeletal	0.0839664	Heart_Left_Ventricle	4.64131	0.16031	0.16031	1.72812	3.94461	2.97555	0.740551	9
ENSG00000184956.11	MUC6	0.00733813	3	3	0.0021549	Lung	0.0832196	Skin_Not_Sun_Exposed_Suprapubic	1.57594	0.460673	0.460673	-3.06801	1.78672	-1.00453	2.50786	3
ENSG00000100162.10	CENPM	0.00735549	22	5	1.55699e-05	Esophagus_Gastroesophageal_Junction	0.977343	Skin_Not_Sun_Exposed_Suprapubic	15.3764	9.71498e-05	0.606429	-0.305549	4.32047	1.92273	1.06275	5
ENSG00000172260.9	NEGR1	0.00735948	5	5	0.000601213	Esophagus_Muscularis	0.904097	Nerve_Tibial	2.69702	0.14006	0.14006	-0.120488	3.43107	2.09373	1.52521	5
ENSG00000259527.1	LINC00052	0.00737686	1	1	0.00737686	Nerve_Tibial	0.00737686	Nerve_Tibial	1	1	1	2.67933	2.67933	2.67933	NA	1
ENSG00000002726.15	AOC1	0.00739479	13	7	0.00173018	Esophagus_Gastroesophageal_Junction	0.392552	Testis	5.96376	0.00940273	0.20626	-3.13302	2.19274	-1.10891	1.88726	7
ENSG00000213943.3	KRT18P17	0.00739549	4	3	0.00788006	Breast_Mammary_Tissue	0.316989	Brain_Nucleus_accumbens_basal_ganglia	1.99203	0.0421413	0.956728	-1.80915	2.65717	-0.468926	2.11536	3
ENSG00000186960.6	C14orf23	0.00740521	5	5	0.000868773	Esophagus_Gastroesophageal_Junction	0.842037	Pituitary	1.85953	0.189019	0.189019	-3.3299	-0.199289	-1.62895	1.44299	5
ENSG00000257585.1	LINC00609	0.00742248	5	5	0.00101198	Brain_Spinal_cord_cervical_c-1	0.993147	Thyroid	1.91412	0.220413	0.220413	-0.6716	3.28717	1.05176	1.54826	5
ENSG00000229007.1	EXOSC3P1	0.00743013	5	5	0.0122184	Brain_Nucleus_accumbens_basal_ganglia	0.452834	Brain_Substantia_nigra	1.38505	0.768896	0.768896	-2.22804	2.50577	0.882075	1.90168	5
ENSG00000176973.7	FAM89B	0.00743378	4	4	0.0124108	Colon_Sigmoid	0.686026	Whole_Blood	2.00097	0.345272	0.345272	-2.50024	0.404254	-1.00543	1.20321	4
ENSG00000089916.13	GPATCH2L	0.00744355	22	8	0.00893951	Heart_Atrial_Appendage	0.971074	Skin_Not_Sun_Exposed_Suprapubic	13.0364	0.00586211	0.439186	-2.59281	2.61436	0.731615	1.09562	8
ENSG00000141665.7	FBXO15	0.00744802	7	7	0.00070354	Brain_Cerebellum	0.922452	Adipose_Visceral_Omentum	2.77067	0.262713	0.262713	-3.3882	0.540554	-0.846078	1.41884	7
ENSG00000107679.10	PLEKHA1	0.00745238	24	13	0.00132342	Stomach	0.968153	Skin_Sun_Exposed_Lower_leg	10.5044	0.00730438	0.384571	-1.24882	3.21085	0.769703	1.08215	13
ENSG00000074696.8	PTPLAD1	0.00745437	7	7	0.000634609	Whole_Blood	0.964111	Esophagus_Mucosa	2.09269	0.21658	0.21658	-3.41637	2.00794	-0.18088	1.66021	7
ENSG00000159884.7	CCDC107	0.00747573	13	10	0.0166135	Testis	0.844547	Prostate	6.55891	0.0293411	0.220385	-2.39515	2.00549	-1.08225	1.22916	10
ENSG00000107185.8	RGP1	0.00749593	12	4	0.0251597	Liver	0.732513	Nerve_Tibial	8.84383	0.00928349	0.346777	-1.05905	2.23894	0.867506	0.940531	4
ENSG00000013297.6	CLDN11	0.00751371	8	8	0.00251718	Spleen	0.893586	Colon_Sigmoid	2.65307	0.101473	0.101473	-0.723721	3.02127	1.13462	1.39807	8
ENSG00000170027.5	YWHAG	0.00754088	4	4	0.000894128	Cells_Transformed_fibroblasts	0.685463	Testis	1.58936	0.543024	0.543024	0.405019	3.32188	1.81664	1.33397	4
ENSG00000000457.9	SCYL3	0.00754321	21	6	0.0217437	Brain_Cerebellar_Hemisphere	0.610322	Brain_Nucleus_accumbens_basal_ganglia	14.3166	0.0149463	0.496939	-1.98309	2.29482	0.958353	1.11499	6
ENSG00000134668.8	SPOCD1	0.00754611	10	10	0.00807306	Skin_Sun_Exposed_Lower_leg	0.989542	Brain_Anterior_cingulate_cortex_BA24	3.50907	0.209716	0.209716	-1.45019	2.649	0.456248	1.29095	10
ENSG00000253869.1	PIGFP1	0.00755008	9	8	0.0101351	Colon_Transverse	0.793883	Ovary	4.55661	0.133569	0.168382	-2.57119	1.95244	0.712956	1.41962	8
ENSG00000009954.6	BAZ1B	0.00755692	3	3	0.000966028	Esophagus_Muscularis	0.548465	Thyroid	1.85323	0.525595	0.525595	-3.30024	-0.600062	-1.65199	1.44549	3
ENSG00000176393.6	RNPEP	0.00755799	25	12	0.00888163	Adipose_Subcutaneous	0.973992	Liver	8.90752	0.00323761	0.324952	-1.33343	2.61658	0.360799	0.937023	12
ENSG00000233121.1	VN1R20P	0.0075595	29	4	0.000174658	Colon_Sigmoid	0.522421	Cells_Transformed_fibroblasts	19.6992	0.000729463	0.781115	-3.7531	-0.639618	-2.23774	0.742495	4
ENSG00000115183.9	TANC1	0.00756244	20	17	0.000535775	Thyroid	0.998425	Skin_Sun_Exposed_Lower_leg	4.18436	0.0742805	0.16193	-3.4622	2.62959	0.0299851	1.18039	17
ENSG00000267130.1	CTD-2540B15.9	0.00756456	4	4	0.0011545	Thyroid	0.508524	Skin_Sun_Exposed_Lower_leg	1.59296	0.524756	0.524756	0.661137	3.24989	1.78622	1.10308	4
ENSG00000225174.1	OSTM1-AS1	0.00757353	2	2	0.00215269	Testis	0.740642	Brain_Hypothalamus	1.08469	0.915311	0.915311	-3.06832	-0.331004	-1.69966	1.93557	2
ENSG00000138162.13	TACC2	0.00759176	15	9	0.00630085	Adipose_Visceral_Omentum	0.8863	Nerve_Tibial	6.93493	0.0234596	0.328289	-2.7317	1.79	-0.453633	1.51734	9
ENSG00000177736.3	RP11-474P12.3	0.00759227	1	1	0.00759227	Skin_Sun_Exposed_Lower_leg	0.00759227	Skin_Sun_Exposed_Lower_leg	1	1	1	2.66968	2.66968	2.66968	NA	1
ENSG00000107833.6	NPM3	0.00761272	9	5	0.00355524	Testis	0.658915	Prostate	6.05409	0.0194188	0.25758	-0.788547	2.91514	1.93641	1.30566	5
ENSG00000169696.11	ASPSCR1	0.00763797	6	5	0.000203537	Muscle_Skeletal	0.756832	Heart_Atrial_Appendage	3.94163	0.0462165	0.145494	-2.46671	3.71459	-0.840571	2.3565	5
[truncated: 23,812 more rows]

## Sheet: S4
ens_gene_id	mol_name	tissue	ref_name	type	chrom	tx_start	tx_stop	inference	cv.R2	cv.R2.pval	twas_z	pip	region
ENSG00000162624	LHX8	thyroid	gtex	protein_coding	1	75594119	75627218	ElasticNet	0.0521859	0.000192592	-4.11	0.742	1:74327078-1:76728135
ENSG00000203260.2	AL356475.1	brain_nucleus_accumbens_basal_ganglia	gtex	pseudogene	1	1.70724e+08	1.70724e+08	ElasticNet	0.0495876	0.00494846	-5.06	0.445	1:170557971-1:173097546
ENSG00000143862	ARL8A	esophagus_muscularis	gtex	protein_coding	1	202102532	202113869	ElasticNet	0.0408977	0.0229269	-4.47	0.353	1:200137649-1:201589075
ENSG00000115380	EFEMP1	skin_not_sun_exposed_suprapubic	gtex	protein_coding	2	56093102	56151274	ElasticNet	0.0328422	0.000587673	11	0.975	2:54685226-2:56203345
ENSG00000169554	ZEB2	artery_aorta	gtex	protein_coding	2	145141648	145282147	ElasticNet	0.0286845	0.0942397	-5.84	1	2:144519759-2:146445570
ENSG00000064012	CASP8	brain_cerebellum	gtex	protein_coding	2	202098166	202152434	ElasticNet	0.372899	2.3567e-11	6.17	0.809	2:201577027-2:202817892
ENSG00000181378	CCDC108	testis	gtex	protein_coding	2	219867568	219906249	ElasticNet	0.114922	1.35104e-05	4.58	0.388	2:218396070-2:220454389
ENSG00000152049	KCNE4	liver	gtex	protein_coding	2	223916532	224063117	ElasticNet	0.034079	0.231158	6.73	1	2:222521390-2:224858750
ENSG00000132330	SCLY	esophagus_gastroesophageal_junction	gtex	protein_coding	2	238969530	239008054	ElasticNet	0.0731429	0.0106871	-4.72	0.859	2:238761074-2:239952643
ENSG00000132170	PPARG	cells_ebv-transformed_lymphocytes	gtex	protein_coding	3	12328867	12475855	ElasticNet	0.0709984	0.00273812	-5.14	0.925	3:11020033-3:13070799
ENSG00000145020	AMT	brain_frontal_cortex_ba9	gtex	protein_coding	3	49454211	49460186	ElasticNet	0.298984	2.22457e-08	-5.73	0.0701	3:47727379-3:49316164
ENSG00000145020	AMT	brain_cerebellum	gtex	protein_coding	3	49454211	49460186	ElasticNet	0.535495	2.32468e-20	-6.07	0.0537	3:49317338-3:51830565
ENSG00000181722	ZBTB20	adipose_subcutaneous	gtex	protein_coding	3	114056941	114866118	ElasticNet	0.0359417	0.00119228	5.83	0.988	3:113947863-3:115447080
ENSG00000159650	UROC1	muscle_skeletal	gtex	protein_coding	3	126200124	126236616	ElasticNet	0.0200924	0.00182607	-10.8	0.999	3:126214943-3:128194861
ENSG00000163659	TIPARP	artery_tibial	gtex	protein_coding	3	156391024	156424559	ElasticNet	0.159867	1.09205e-09	5.43	0.921	3:156009614-3:157312028
ENSG00000205955	HSP90AA5P	breast_mammary_tissue	gtex	pseudogene	3	183833140	183835686	ElasticNet	0.0226905	0.288603	4.37	0.305	3:181511166-3:183769683
ENSG00000163257	DCAF16	cells_ebv-transformed_lymphocytes	gtex	protein_coding	4	17802278	17812381	ElasticNet	0.00104021	0.0965138	-4.43	0.521	4:17383953-4:18841427
ENSG00000047365	ARAP2	nerve_tibial	gtex	protein_coding	4	35949843	36246131	ElasticNet	0.0302376	0.031905	4.81	0.929	4:36020436-4:37254929
ENSG00000109180	OCIAD1	nerve_tibial	gtex	protein_coding	4	48807229	48863834	ElasticNet	0.0635205	2.38747e-05	6.02	0.401	4:48123600-4:53877433
ENSG00000251288	RP11-10L12.2	nerve_tibial	gtex	pseudogene	4	103672558	103673798	ElasticNet	0.0515295	0.00107857	-4.38	0.491	4:103221459-4:105305275
ENSG00000164039	BDH2	spleen	gtex	protein_coding	4	104000592	104021040	ElasticNet	0.244836	8.46155e-08	4.57	0.515	4:100678551-4:103220401
ENSG00000178996	SNX18	heart_atrial_appendage	gtex	protein_coding	5	53813589	53842415	ElasticNet	0.09536	7.81213e-05	-5.4	0.995	5:52135543-5:53702734
ENSG00000095015	MAP3K1	thyroid	gtex	protein_coding	5	56111401	56191979	ElasticNet	0.0231602	0.00111055	-4.74	0.342	5:55417349-5:56621102
ENSG00000113083	LOX	adipose_subcutaneous	gtex	protein_coding	5	121398890	121413980	ElasticNet	0.00484595	0.143981	6.36	0.616	5:120452166-5:122556905
ENSG00000072682	P4HA2	artery_tibial	gtex	protein_coding	5	131527531	131631008	ElasticNet	0.208464	3.10003e-20	-6.54	0.377	5:129519025-5:132139647
ENSG00000153814	JAZF1	muscle_skeletal	gtex	protein_coding	7	27870192	28220362	ElasticNet	0.0756096	2.85591e-08	-5.47	0.592	7:25909695-7:28359788
ENSG00000174353.13	STAG3L3	adipose_visceral_omentum	gtex	pseudogene	7	72978376	72978376	ElasticNet	0.0912147	1.47099e-06	-5.64	0.405	7:73334683-7:76458564
ENSG00000105880	DLX5	brain_amygdala	gtex	protein_coding	7	96649704	96654409	ElasticNet	0.110762	0.0294927	-5.45	0.795	7:93966943-7:96072536
ENSG00000237513.1	RP11-325F22.2	adipose_visceral_omentum	gtex	lincRNA	7	1.04592e+08	1.04592e+08	ElasticNet	-0.00341467	0.0149486	-5.2	0.551	7:104159525-7:105680022
ENSG00000180828	BHLHE22	cells_transformed_fibroblasts	gtex	protein_coding	8	65492814	65496181	ElasticNet	0.010095	0.271186	-5.54	0.998	8:65232933-8:66488718
ENSG00000104447	TRPS1	brain_dorsolateral_prefrontal_cortex	cmc	protein_coding	8	116420723	116681228	enet	0.0181217	0.00239621	5.37	0.991	8:116096495-8:119685381
ENSG00000147697	GSDMC	brain_hypothalamus	gtex	protein_coding	8	130760442	130799134	ElasticNet	0.0724647	0.000559536	-5.8	1	8:130381139-8:131639530
ENSG00000107104	KANK1	adipose_visceral_omentum	gtex	protein_coding	9	470291	746105	ElasticNet	0.0345567	0.0155581	6.23	0.865	9:12704-9:1079707
ENSG00000173068	BNC2	whole_blood	gtex	protein_coding	9	16409501	16870841	ElasticNet	0.0538253	0.00235158	-8.63	1	9:16659863-9:18660695
ENSG00000187764	SEMA4D	adipose_subcutaneous	gtex	protein_coding	9	91975702	92113045	ElasticNet	0.0446026	7.14384e-06	-5.1	0.872	9:90136246-9:92528698
ENSG00000165476	REEP3	brain_dorsolateral_prefrontal_cortex	cmc	protein_coding	10	65281122	65384883	lasso	0.0424844	5.92538e-06	5.86	0.538	10:63341695-10:65793994
ENSG00000166478	ZNF143	breast_mammary_tissue	gtex	protein_coding	11	9481866	9550071	ElasticNet	0.0329172	0.000553588	-5.18	0.59	11:9087533-11:10951332
ENSG00000070081	NUCB2	thyroid	gtex	protein_coding	11	17229700	17371521	ElasticNet	0.08692	5.65814e-08	5.48	0.488	11:15743663-11:17577223
ENSG00000109920	FNBP4	skin_sun_exposed_lower_leg	gtex	protein_coding	11	47738072	47788995	ElasticNet	0.0234925	0.0265525	-8.65	0.986	11:47007278-11:49865926
ENSG00000226268	RP11-61N20.3	testis	gtex	pseudogene	11	49455025	49455990	ElasticNet	0.052449	0.0034018	4.39	0.475	11:49866054-11:54694515
ENSG00000149485	FADS1	esophagus_mucosa	gtex	protein_coding	11	61567099	61596790	ElasticNet	0.195286	6.82714e-14	-7.86	0.311	11:58780549-11:62223771
ENSG00000111186	WNT5B	whole_blood	gtex	protein_coding	12	1639057	1756409	ElasticNet	0.0101977	0.0278768	5.8	0.982	12:61107-12:1080007
ENSG00000149948	HMGA2	cells_transformed_fibroblasts	gtex	protein_coding	12	66217911	66360075	ElasticNet	0.00508215	0.0265333	-5.16	0.986	12:65559695-12:67180979
ENSG00000049130	KITLG	adrenal_gland	gtex	protein_coding	12	88886570	88974628	ElasticNet	-0.00355952	0.120012	6.14	0.983	12:85990477-12:89682122
ENSG00000214269	LGMNP1	whole_blood	gtex	pseudogene	13	65532229	65533528	ElasticNet	0.0146173	0.147659	5.02	0.972	13:65200731-13:67844453
ENSG00000136158	SPRY2	blood	yfs	protein_coding	13	80910111	80915086	bslmm	0.0482425	1.75288e-15	4.32	0.329	13:78808914-13:80585554
ENSG00000054654	SYNE2	heart_atrial_appendage	gtex	protein_coding	14	64319683	64693165	ElasticNet	0.13498	2.22941e-07	6.83	0.958	14:63790015-14:65219505
ENSG00000119640	ACYP1	adipose	metsim	protein_coding	14	75519924	75536186	blup	0.0203861	0.000402158	7.25	0.909	14:72890537-14:76444767
ENSG00000129038	LOXL1	pituitary	gtex	protein_coding	15	74218330	74244478	ElasticNet	0.208126	5.75349e-07	-5.84	0.972	15:73628714-15:76398392
ENSG00000214646	RP11-114H24.4	artery_aorta	gtex	pseudogene	15	78232253	78236924	ElasticNet	0.0761731	2.18316e-07	5.79	0.549	15:78516053-15:80860481
ENSG00000272079	LA16c-380H5.5	adipose_visceral_omentum	gtex	lincRNA	16	3056121	3057386	ElasticNet	0.184986	3.64426e-12	-4.57	0.597	16:4001277-16:5118033
ENSG00000102908	NFAT5	thyroid	gtex	protein_coding	16	69598997	69738569	ElasticNet	0.0900273	7.31947e-09	-5.78	0.355	16:68842817-16:71053989
C16orf3	C16orf3	brain_dorsolateral_prefrontal_cortex	cmc	NA	16	90095315	90096309	enet	0.101128	2.66428e-12	-8.82	0.655	16:89041165-16:90292788
ENSG00000136451	VEZF1	muscle_skeletal	gtex	protein_coding	17	56048910	56065620	ElasticNet	0.0307157	0.00347228	5.8	0.993	17:53599432-17:55357434
ENSG00000168646	AXIN2	cells_transformed_fibroblasts	gtex	protein_coding	17	63524681	63557765	ElasticNet	0.0189912	0.00177872	6.99	0.983	17:63148473-17:64800187
ENSG00000141570	CBX8	cells_ebv-transformed_lymphocytes	gtex	protein_coding	17	77765931	77775482	ElasticNet	0.147437	7.19412e-05	5.31	0.345	17:77298636-17:78837588
ENSG00000181396	OGFOD3	whole_blood	gtex	protein_coding	17	80347099	80376513	ElasticNet	0.0474257	0.00398772	-3.98	0.508	17:78837588-17:80034081
ENSG00000225321	RP5-828K20.2	testis	gtex	lincRNA	20	22260866	22263310	ElasticNet	0.0214718	0.023963	-7.06	0.998	20:20960068-20:22490085
ENSG00000101440	ASIP	skin_not_sun_exposed_suprapubic	gtex	protein_coding	20	32782375	32857150	ElasticNet	0.080587	0.000185163	-6.83	0.648	20:32813689-20:34960446
ENSG00000088298	EDEM2	esophagus_muscularis	gtex	protein_coding	20	33703167	33865928	ElasticNet	0.012014	0.113249	4.72	0.981	20:31615438-20:32812658
ENSG00000174306	ZHX3	artery_tibial	gtex	protein_coding	20	39807088	39946312	ElasticNet	0.0440797	0.00362112	-4.86	0.601	20:39610856-20:40585689
ENSG00000182858	ALG12	heart_atrial_appendage	gtex	protein_coding	22	50293877	50312106	ElasticNet	0.0660644	0.013214	-7.3	0.194	22:49825112-22:51240820

## Sheet: S5
ens_gene_id	mol_name	tissue	ref_name	type	chrom	tx_start	tx_stop	inference	cv.R2	cv.R2.pval	twas_z	pip	in_cred_set	region
NULL.MODEL	NULL	NA	NA	NULL	1	NA	NA	NA	NA	NA	0	0.266	1	1:7247335-1:9365093
ENSG00000142599	RERE	blood	yfs	protein_coding	1	8412457	8877702	lasso	0.157041	5.6834e-49	-3.96	0.191	1	1:7247335-1:9365093
ENSG00000142599	RERE	lung	gtex	protein_coding	1	8412457	8877702	ElasticNet	0.0227881	0.235763	-3.74	0.0905	1	1:7247335-1:9365093
ENSG00000238290	RP11-431K24.1	artery_tibial	gtex	lincRNA	1	8086798	8182762	ElasticNet	0.00821038	0.150215	3.65	0.0747	1	1:7247335-1:9365093
ENSG00000142599	RERE	pancreas	gtex	protein_coding	1	8412457	8877702	ElasticNet	0.0547904	0.0807429	-3.7	0.0643	1	1:7247335-1:9365093
ENSG00000238290	RP11-431K24.1	adipose_subcutaneous	gtex	lincRNA	1	8086798	8182762	ElasticNet	0.0257623	0.0341188	3.66	0.0497	1	1:7247335-1:9365093
ENSG00000142583	SLC2A5	heart_left_ventricle	gtex	protein_coding	1	9095166	9148537	ElasticNet	0.0798608	5.57033e-05	-3.32	0.0342	1	1:7247335-1:9365093
ENSG00000238290	RP11-431K24.1	testis	gtex	lincRNA	1	8086798	8182762	ElasticNet	0.615512	5.86889e-38	3.25	0.0276	1	1:7247335-1:9365093
ENSG00000049239	H6PD	skin_sun_exposed_lower_leg	gtex	protein_coding	1	9294834	9331396	ElasticNet	0.0116338	0.0327036	3.31	0.0249	1	1:7247335-1:9365093
ENSG00000171735	CAMTA1	adipose_visceral_omentum	gtex	protein_coding	1	6845384	7829766	ElasticNet	0.104258	4.15848e-06	-3.11	0.024	1	1:7247335-1:9365093
ENSG00000142599	RERE	esophagus_mucosa	gtex	protein_coding	1	8412457	8877702	ElasticNet	0.198174	3.14116e-14	-3.34	0.0227	1	1:7247335-1:9365093
ENSG00000238290	RP11-431K24.1	brain_cortex	gtex	lincRNA	1	8086798	8182762	ElasticNet	0.114037	1.92774e-05	3.28	0.0223	1	1:7247335-1:9365093
ENSG00000142599	RERE	adipose	metsim	protein_coding	1	8412457	8877702	lasso	0.133938	1.79326e-19	-3.28	0.0208	1	1:7247335-1:9365093
ENSG00000238290	RP11-431K24.1	heart_atrial_appendage	gtex	lincRNA	1	8086798	8182762	ElasticNet	0.00175742	0.0151511	3.1	0.0201	1	1:7247335-1:9365093
ENSG00000238290	RP11-431K24.1	brain_anterior_cingulate_cortex_ba24	gtex	lincRNA	1	8086798	8182762	ElasticNet	0.281757	2.16945e-06	3.28	0.0167	1	1:7247335-1:9365093
ENSG00000162426	SLC45A1	brain_dorsolateral_prefrontal_cortex	cmc	protein_coding	1	8384389	8404227	enet	0.0192703	0.00179872	3.25	0.0166	1	1:7247335-1:9365093
ENSG00000238290	RP11-431K24.1	artery_aorta	gtex	lincRNA	1	8086798	8182762	ElasticNet	0.122565	2.94747e-06	3.1	0.0166	1	1:7247335-1:9365093
ENSG00000171735	CAMTA1	lung	gtex	protein_coding	1	6845384	7829766	ElasticNet	0.107647	8.99977e-09	-2.99	0.0141	1	1:7247335-1:9365093
ENSG00000171735	CAMTA1	adipose_subcutaneous	gtex	protein_coding	1	6845384	7829766	ElasticNet	0.0503682	0.00206052	-3.19	0.0136	1	1:7247335-1:9365093
ENSG00000142599	RERE	nerve_tibial	gtex	protein_coding	1	8412457	8877702	ElasticNet	0.082924	0.000377758	-3.13	0.0136	1	1:7247335-1:9365093
ENSG00000238290	RP11-431K24.1	brain_caudate_basal_ganglia	gtex	lincRNA	1	8086798	8182762	ElasticNet	0.0753787	0.00179829	3.06	0.013	1	1:7247335-1:9365093
ENSG00000142599	RERE	spleen	gtex	protein_coding	1	8412457	8877702	ElasticNet	0.147508	0.128671	-3.26	0.0125	1	1:7247335-1:9365093
ENSG00000142599	RERE	blood	ntr	protein_coding	1	8412463	8877755	lasso	0.0347656	2.04324e-11	-3.11	0.011	1	1:7247335-1:9365093
ENSG00000171735	CAMTA1	brain_dorsolateral_prefrontal_cortex	cmc	protein_coding	1	6845383	7829766	lasso	0.0658399	1.88232e-08	-2.89	0.0108	1	1:7247335-1:9365093
ENSG00000049246	PER3	heart_left_ventricle	gtex	protein_coding	1	7844380	7905237	ElasticNet	0.0997371	0.000257988	-2.9	0.0107	1	1:7247335-1:9365093
ENSG00000270171	RP11-338N10.1	small_intestine_terminal_ileum	gtex	lincRNA	1	7753184	7754904	ElasticNet	0.142562	0.124425	3.04	0.0104	1	1:7247335-1:9365093
ENSG00000238290	RP11-431K24.1	nerve_tibial	gtex	lincRNA	1	8086798	8182762	ElasticNet	0.0424439	0.00248759	3.08	0.00973	1	1:7247335-1:9365093
ENSG00000049239	H6PD	brain_substantia_nigra	gtex	protein_coding	1	9294834	9331396	ElasticNet	0.197283	0.000399584	2.45	0.00695	1	1:7247335-1:9365093
ENSG00000173614	NMNAT1	heart_left_ventricle	gtex	protein_coding	1	10003486	10045559	ElasticNet	0.0352725	0.0695478	-2.52	0.00691	1	1:7247335-1:9365093
ENSG00000142599	RERE	skin_not_sun_exposed_suprapubic	gtex	protein_coding	1	8412457	8877702	ElasticNet	0.0906224	6.34893e-09	-2.93	0.00665	1	1:7247335-1:9365093
ENSG00000142599	RERE	cells_transformed_fibroblasts	gtex	protein_coding	1	8412457	8877702	ElasticNet	0.0332251	0.00514687	-2.86	0.00664	1	1:7247335-1:9365093
ENSG00000270171	RP11-338N10.1	esophagus_muscularis	gtex	lincRNA	1	7753184	7754904	ElasticNet	0.104296	1.06281e-09	2.67	0.0066	1	1:7247335-1:9365093
ENSG00000116288	PARK7	artery_tibial	gtex	protein_coding	1	8014351	8045565	ElasticNet	0.108916	4.90213e-11	2.64	0.00659	1	1:7247335-1:9365093
ENSG00000173614	NMNAT1	brain_putamen_basal_ganglia	gtex	protein_coding	1	10003486	10045559	ElasticNet	0.0575951	0.0107059	2.51	0.00617	1	1:7247335-1:9365093
ENSG00000049239	H6PD	stomach	gtex	protein_coding	1	9294834	9331396	ElasticNet	0.0377944	0.00914328	2.73	0.00589	1	1:7247335-1:9365093
ENSG00000142599	RERE	skin_sun_exposed_lower_leg	gtex	protein_coding	1	8412457	8877702	ElasticNet	0.096458	2.76603e-09	-2.89	0.00586	1	1:7247335-1:9365093
ENSG00000171621	SPSB1	pituitary	gtex	protein_coding	1	9352939	9429591	ElasticNet	0.0894244	0.0375948	-2.07	0.00576	1	1:7247335-1:9365093
ENSG00000238290	RP11-431K24.1	brain_spinal_cord_cervical_c-1	gtex	lincRNA	1	8086798	8182762	ElasticNet	0.146292	0.0190857	2.77	0.0056	1	1:7247335-1:9365093
ENSG00000049246	PER3	blood	ntr	protein_coding	1	7844381	7905241	bslmm	0.0326445	8.22435e-11	2.83	0.00535	1	1:7247335-1:9365093
ENSG00000171603	CLSTN1	thyroid	gtex	protein_coding	1	9789084	9884584	ElasticNet	0.0354066	0.00107591	2.45	0.00467	1	1:7247335-1:9365093
ENSG00000227634.1	RP11-431K24.3	liver	gtex	lincRNA	1	8268715	8268715	ElasticNet	-0.0050279	0.115963	2.62	0.00461	1	1:7247335-1:9365093
ENSG00000238290	RP11-431K24.1	brain_putamen_basal_ganglia	gtex	lincRNA	1	8086798	8182762	ElasticNet	0.0757295	0.0607444	2.6	0.00427	1	1:7247335-1:9365093
ENSG00000049249	TNFRSF9	blood	ntr	protein_coding	1	7977438	8000995	enet	0.00483382	0.00808328	-2.8	0.0042	1	1:7247335-1:9365093
ENSG00000171735	CAMTA1	thyroid	gtex	protein_coding	1	6845384	7829766	ElasticNet	0.0270242	0.125915	-2.31	0.004	1	1:7247335-1:9365093
ENSG00000074800	ENO1	lung	gtex	protein_coding	1	8921061	8939308	ElasticNet	0.0121226	0.0274303	-2.43	0.00384	1	1:7247335-1:9365093
ENSG00000142583	SLC2A5	brain_caudate_basal_ganglia	gtex	protein_coding	1	9095166	9148537	ElasticNet	0.0266161	0.236943	2.64	0.0037	1	1:7247335-1:9365093
ENSG00000142599	RERE	adipose_subcutaneous	gtex	protein_coding	1	8412457	8877702	ElasticNet	0.175035	2.65341e-15	-2.62	0.00335	1	1:7247335-1:9365093
ENSG00000188807	TMEM201	thyroid	gtex	protein_coding	1	9648932	9674935	ElasticNet	0.0393437	0.0349415	-2.49	0.00322	1	1:7247335-1:9365093
ENSG00000049239	H6PD	testis	gtex	protein_coding	1	9294834	9331396	ElasticNet	0.00719779	0.0768906	2.21	0.00313	1	1:7247335-1:9365093
ENSG00000049239	H6PD	prostate	gtex	protein_coding	1	9294834	9331396	ElasticNet	0.117876	0.0154266	2.19	0.00313	1	1:7247335-1:9365093
ENSG00000049245	VAMP3	brain_caudate_basal_ganglia	gtex	protein_coding	1	7831329	7841492	ElasticNet	0.113032	0.00672494	2.52	0.003	1	1:7247335-1:9365093
ENSG00000270035	RP11-338N10.2	spleen	gtex	lincRNA	1	7758363	7758932	ElasticNet	-0.0313872	0.0917821	2.35	0.00276	1	1:7247335-1:9365093
ENSG00000116288	PARK7	pancreas	gtex	protein_coding	1	8014351	8045565	ElasticNet	0.163345	5.34293e-08	2.33	0.00269	1	1:7247335-1:9365093
ENSG00000142599	RERE	adipose_visceral_omentum	gtex	protein_coding	1	8412457	8877702	ElasticNet	0.141942	5.60135e-11	-2.61	0.0026	1	1:7247335-1:9365093
ENSG00000142599	RERE	breast_mammary_tissue	gtex	protein_coding	1	8412457	8877702	ElasticNet	0.0617278	0.0048655	-2.48	0.00256	1	1:7247335-1:9365093
ENSG00000054523	KIF1B	nerve_tibial	gtex	protein_coding	1	10270863	10441661	ElasticNet	0.0530913	0.0436528	2.27	0.00232	1	1:7247335-1:9365093
ENSG00000238290	RP11-431K24.1	brain_cerebellar_hemisphere	gtex	lincRNA	1	8086798	8182762	ElasticNet	0.0859431	0.360997	2.37	0.00224	1	1:7247335-1:9365093
ENSG00000171735	CAMTA1	stomach	gtex	protein_coding	1	6845384	7829766	ElasticNet	0.00843731	0.16362	-2.56	0.00214	1	1:7247335-1:9365093
ENSG00000270171	RP11-338N10.1	colon_sigmoid	gtex	lincRNA	1	7753184	7754904	ElasticNet	0.129779	2.0933e-05	2.26	0.0021	1	1:7247335-1:9365093
ENSG00000116288	PARK7	thyroid	gtex	protein_coding	1	8014351	8045565	ElasticNet	0.118893	2.05394e-09	2.22	0.00208	1	1:7247335-1:9365093
ENSG00000116285	ERRFI1	testis	gtex	protein_coding	1	8064464	8086368	ElasticNet	0.0921251	0.00179335	1.91	0.00208	1	1:7247335-1:9365093
ENSG00000116285	ERRFI1	cells_transformed_fibroblasts	gtex	protein_coding	1	8064464	8086368	ElasticNet	0.0630149	2.51875e-06	2.42	0.00205	1	1:7247335-1:9365093
ENSG00000041988	THAP3	artery_tibial	gtex	protein_coding	1	6684926	6695646	ElasticNet	0.32899	2.25667e-27	1.94	0.00189	1	1:7247335-1:9365093
ENSG00000142599	RERE	whole_blood	gtex	protein_coding	1	8412457	8877702	ElasticNet	0.209933	2.63744e-15	-2.4	0.00189	1	1:7247335-1:9365093
ENSG00000116288	PARK7	adipose_visceral_omentum	gtex	protein_coding	1	8014351	8045565	ElasticNet	0.119553	4.91633e-07	2.08	0.00179	1	1:7247335-1:9365093
ENSG00000238290	RP11-431K24.1	thyroid	gtex	lincRNA	1	8086798	8182762	ElasticNet	0.0270802	0.00324688	2.07	0.00174	1	1:7247335-1:9365093
ENSG00000049239	H6PD	artery_aorta	gtex	protein_coding	1	9294834	9331396	ElasticNet	0.122856	3.07073e-09	1.94	0.00169	1	1:7247335-1:9365093
ENSG00000049239	H6PD	lung	gtex	protein_coding	1	9294834	9331396	ElasticNet	0.133804	6.22194e-12	2	0.00168	1	1:7247335-1:9365093
ENSG00000142599	RERE	uterus	gtex	protein_coding	1	8412457	8877702	ElasticNet	-0.0293006	0.206053	2.22	0.00167	1	1:7247335-1:9365093
ENSG00000049239	H6PD	adipose_subcutaneous	gtex	protein_coding	1	9294834	9331396	ElasticNet	0.12338	3.57644e-10	2.04	0.00156	1	1:7247335-1:9365093
ENSG00000116288	PARK7	adipose	metsim	protein_coding	1	8014351	8045565	lasso	0.0372855	2.38316e-06	2.08	0.0015	0	1:7247335-1:9365093
ENSG00000173614	NMNAT1	esophagus_mucosa	gtex	protein_coding	1	10003486	10045559	ElasticNet	0.0380267	0.0025171	-2.16	0.00145	0	1:7247335-1:9365093
ENSG00000270171	RP11-338N10.1	artery_coronary	gtex	lincRNA	1	7753184	7754904	ElasticNet	0.0261329	0.0175997	1.94	0.00143	0	1:7247335-1:9365093
ENSG00000049239	H6PD	adrenal_gland	gtex	protein_coding	1	9294834	9331396	ElasticNet	0.0145483	0.0702442	1.18	0.00142	0	1:7247335-1:9365093
ENSG00000204859	ZBTB48	whole_blood	gtex	protein_coding	1	6640061	6649340	ElasticNet	0.0950731	2.09736e-08	1.73	0.00132	0	1:7247335-1:9365093
ENSG00000180758	GPR157	heart_left_ventricle	gtex	protein_coding	1	9160364	9189229	ElasticNet	0.0710661	0.000228339	1.61	0.00131	0	1:7247335-1:9365093
ENSG00000049239	H6PD	esophagus_muscularis	gtex	protein_coding	1	9294834	9331396	ElasticNet	0.120002	7.50602e-09	1.86	0.0013	0	1:7247335-1:9365093
ENSG00000238290	RP11-431K24.1	brain_nucleus_accumbens_basal_ganglia	gtex	lincRNA	1	8086798	8182762	ElasticNet	0.0354829	0.000169616	2.08	0.00128	0	1:7247335-1:9365093
ENSG00000116285	ERRFI1	brain_hippocampus	gtex	protein_coding	1	8064464	8086368	ElasticNet	0.046427	0.0644817	-1.81	0.00127	0	1:7247335-1:9365093
ENSG00000270171	RP11-338N10.1	breast_mammary_tissue	gtex	lincRNA	1	7753184	7754904	ElasticNet	0.193735	2.37098e-12	1.84	0.00123	0	1:7247335-1:9365093
ENSG00000049245	VAMP3	brain_nucleus_accumbens_basal_ganglia	gtex	protein_coding	1	7831329	7841492	ElasticNet	0.0773735	0.00464572	1.99	0.00121	0	1:7247335-1:9365093
ENSG00000049239	H6PD	muscle_skeletal	gtex	protein_coding	1	9294834	9331396	ElasticNet	0.0823809	4.05301e-08	1.74	0.00118	0	1:7247335-1:9365093
ENSG00000049246	PER3	blood	yfs	protein_coding	1	7844380	7905237	enet	0.0173149	1.60678e-06	2.01	0.00113	0	1:7247335-1:9365093
ENSG00000074800	ENO1	blood	yfs	protein_coding	1	8921061	8939308	lasso	0.0603028	5.07424e-19	2.18	0.00113	0	1:7247335-1:9365093
ENSG00000142599	RERE	brain_cortex	gtex	protein_coding	1	8412457	8877702	ElasticNet	0.0614452	0.0223223	-2.08	0.0011	0	1:7247335-1:9365093
ENSG00000074800	ENO1	adipose_subcutaneous	gtex	protein_coding	1	8921061	8939308	ElasticNet	0.0551122	0.148236	1.77	0.00102	0	1:7247335-1:9365093
ENSG00000171608	PIK3CD	ovary	gtex	protein_coding	1	9711790	9789172	ElasticNet	0.0169642	0.222277	2.14	0.00101	0	1:7247335-1:9365093
ENSG00000180758	GPR157	pituitary	gtex	protein_coding	1	9160364	9189229	ElasticNet	0.071896	0.0140944	-1.46	0.001	0	1:7247335-1:9365093
ENSG00000238290	RP11-431K24.1	esophagus_muscularis	gtex	lincRNA	1	8086798	8182762	ElasticNet	0.0363341	0.0383012	1.66	0.000986	0	1:7247335-1:9365093
ENSG00000049245	VAMP3	testis	gtex	protein_coding	1	7831329	7841492	ElasticNet	0.0257523	0.008527	1.78	0.000966	0	1:7247335-1:9365093
ENSG00000049239	H6PD	cells_transformed_fibroblasts	gtex	protein_coding	1	9294834	9331396	ElasticNet	0.258687	6.00602e-14	1.64	0.000941	0	1:7247335-1:9365093
ENSG00000049247	UTS2	thyroid	gtex	protein_coding	1	7903143	7913572	ElasticNet	0.140652	1.57596e-12	1.91	0.000918	0	1:7247335-1:9365093
ENSG00000171621	SPSB1	whole_blood	gtex	protein_coding	1	9352939	9429591	ElasticNet	0.137949	5.2215e-11	1.57	0.000911	0	1:7247335-1:9365093
ENSG00000171621	SPSB1	vagina	gtex	protein_coding	1	9352939	9429591	ElasticNet	0.0940456	0.125658	-0.489	0.000905	0	1:7247335-1:9365093
ENSG00000049239	H6PD	heart_atrial_appendage	gtex	protein_coding	1	9294834	9331396	ElasticNet	0.124886	4.47889e-09	1.63	0.000887	0	1:7247335-1:9365093
ENSG00000188807	TMEM201	vagina	gtex	protein_coding	1	9648932	9674935	ElasticNet	0.0891915	0.00410177	2.01	0.000862	0	1:7247335-1:9365093
ENSG00000049239	H6PD	brain_hippocampus	gtex	protein_coding	1	9294834	9331396	ElasticNet	0.0355592	0.129855	-1.43	0.000848	0	1:7247335-1:9365093
ENSG00000049239	H6PD	heart_left_ventricle	gtex	protein_coding	1	9294834	9331396	ElasticNet	0.236654	4.33474e-13	1.83	0.000836	0	1:7247335-1:9365093
ENSG00000270171	RP11-338N10.1	pituitary	gtex	lincRNA	1	7753184	7754904	ElasticNet	0.163224	2.08656e-07	-0.826	0.00083	0	1:7247335-1:9365093
ENSG00000231181	RP13-15M17.1	brain_amygdala	gtex	pseudogene	1	9636485	9637043	ElasticNet	0.183917	0.0517133	1.32	0.000828	0	1:7247335-1:9365093
ENSG00000116288	PARK7	minor_salivary_gland	gtex	protein_coding	1	8014351	8045565	ElasticNet	0.012118	0.0758637	1.62	0.000816	0	1:7247335-1:9365093
ENSG00000049245	VAMP3	colon_transverse	gtex	protein_coding	1	7831329	7841492	ElasticNet	0.0634379	0.00689934	1.74	0.000812	0	1:7247335-1:9365093
ENSG00000270171	RP11-338N10.1	brain_amygdala	gtex	lincRNA	1	7753184	7754904	ElasticNet	0.34746	8.90936e-08	1.58	0.000786	0	1:7247335-1:9365093
ENSG00000116288	PARK7	spleen	gtex	protein_coding	1	8014351	8045565	ElasticNet	0.0178094	0.0126332	-1.82	0.000764	0	1:7247335-1:9365093
ENSG00000204859	ZBTB48	testis	gtex	protein_coding	1	6640061	6649340	ElasticNet	0.0629186	5.0642e-05	-1.66	0.000756	0	1:7247335-1:9365093
ENSG00000097021	ACOT7	adipose_visceral_omentum	gtex	protein_coding	1	6324329	6454451	ElasticNet	0.0729216	6.46469e-05	-1.48	0.000748	0	1:7247335-1:9365093
ENSG00000270035	RP11-338N10.2	brain_cerebellum	gtex	lincRNA	1	7758363	7758932	ElasticNet	0.106853	0.19503	1.55	0.000737	0	1:7247335-1:9365093
ENSG00000270171	RP11-338N10.1	prostate	gtex	lincRNA	1	7753184	7754904	ElasticNet	0.172688	1.14344e-05	-0.848	0.000729	0	1:7247335-1:9365093
ENSG00000270171	RP11-338N10.1	lung	gtex	lincRNA	1	7753184	7754904	ElasticNet	0.109357	3.44269e-08	-0.576	0.000727	0	1:7247335-1:9365093
ENSG00000142599	RERE	testis	gtex	protein_coding	1	8412457	8877702	ElasticNet	0.0128037	0.208524	1.89	0.000721	0	1:7247335-1:9365093
ENSG00000180758	GPR157	muscle_skeletal	gtex	protein_coding	1	9160364	9189229	ElasticNet	0.0629619	3.14798e-06	1.48	0.000703	0	1:7247335-1:9365093
ENSG00000130939	UBE4B	testis	gtex	protein_coding	1	10092890	10241297	ElasticNet	0.0138951	0.0884105	1.43	0.000695	0	1:7247335-1:9365093
ENSG00000269978	RP11-338N10.3	testis	gtex	lincRNA	1	7760764	7761030	ElasticNet	0.0844388	0.00915938	1.53	0.000686	0	1:7247335-1:9365093
ENSG00000269978	RP11-338N10.3	nerve_tibial	gtex	lincRNA	1	7760764	7761030	ElasticNet	0.0856982	2.4811e-06	-1.42	0.000683	0	1:7247335-1:9365093
ENSG00000188807	TMEM201	brain_anterior_cingulate_cortex_ba24	gtex	protein_coding	1	9648932	9674935	ElasticNet	0.117985	0.00203644	-1.37	0.00068	0	1:7247335-1:9365093
ENSG00000173614	NMNAT1	muscle_skeletal	gtex	protein_coding	1	10003486	10045559	ElasticNet	0.0521417	5.29189e-05	1.52	0.000677	0	1:7247335-1:9365093
ENSG00000238290	RP11-431K24.1	brain_frontal_cortex_ba9	gtex	lincRNA	1	8086798	8182762	ElasticNet	0.142848	5.9095e-05	1.19	0.000666	0	1:7247335-1:9365093
ENSG00000238290	RP11-431K24.1	brain_hippocampus	gtex	lincRNA	1	8086798	8182762	ElasticNet	0.183859	0.000142838	-0.449	0.000652	0	1:7247335-1:9365093
ENSG00000049245	VAMP3	artery_tibial	gtex	protein_coding	1	7831329	7841492	ElasticNet	0.219326	3.77124e-17	1.62	0.000637	0	1:7247335-1:9365093
ENSG00000171621	SPSB1	cells_transformed_fibroblasts	gtex	protein_coding	1	9352939	9429591	ElasticNet	0.0534507	0.0366344	1.3	0.000628	0	1:7247335-1:9365093
ENSG00000238290	RP11-431K24.1	cells_transformed_fibroblasts	gtex	lincRNA	1	8086798	8182762	ElasticNet	0.0451384	0.000649161	1.6	0.000613	0	1:7247335-1:9365093
ENSG00000049245	VAMP3	artery_aorta	gtex	protein_coding	1	7831329	7841492	ElasticNet	0.129277	6.63514e-08	1.61	0.000612	0	1:7247335-1:9365093
ENSG00000162444	RBP7	thyroid	gtex	protein_coding	1	10057264	10076078	ElasticNet	0.0740457	5.13893e-06	-1.37	0.000609	0	1:7247335-1:9365093
ENSG00000049239	H6PD	nerve_tibial	gtex	protein_coding	1	9294834	9331396	ElasticNet	0.107472	1.59507e-09	1.46	0.000607	0	1:7247335-1:9365093
ENSG00000049245	VAMP3	heart_atrial_appendage	gtex	protein_coding	1	7831329	7841492	ElasticNet	0.0791319	0.000722348	1.56	0.000606	0	1:7247335-1:9365093
ENSG00000049245	VAMP3	thyroid	gtex	protein_coding	1	7831329	7841492	ElasticNet	0.147982	4.70075e-14	1.53	0.000604	0	1:7247335-1:9365093
ENSG00000234546.2	RP3-510D11.2	ovary	gtex	lincRNA	1	9403303	9403303	ElasticNet	0.00967538	0.209688	-1.44	0.000596	0	1:7247335-1:9365093
ENSG00000049249	TNFRSF9	breast_mammary_tissue	gtex	protein_coding	1	7979907	8000926	ElasticNet	0.0216561	0.126415	-1.7	0.000595	0	1:7247335-1:9365093
ENSG00000269978	RP11-338N10.3	esophagus_muscularis	gtex	lincRNA	1	7760764	7761030	ElasticNet	0.0259747	0.0371771	-0.931	0.000594	0	1:7247335-1:9365093
ENSG00000041988	THAP3	spleen	gtex	protein_coding	1	6684926	6695646	ElasticNet	0.0465004	0.0571998	1.28	0.000585	0	1:7247335-1:9365093
ENSG00000049239	H6PD	esophagus_mucosa	gtex	protein_coding	1	9294834	9331396	ElasticNet	0.184375	1.8805e-09	1.58	0.000585	0	1:7247335-1:9365093
ENSG00000142599	RERE	thyroid	gtex	protein_coding	1	8412457	8877702	ElasticNet	0.0573407	3.57313e-06	-1.42	0.000579	0	1:7247335-1:9365093
ENSG00000041988	THAP3	testis	gtex	protein_coding	1	6684926	6695646	ElasticNet	0.228146	1.29006e-12	1.46	0.000577	0	1:7247335-1:9365093
ENSG00000049239	H6PD	brain_dorsolateral_prefrontal_cortex	cmc	protein_coding	1	9294862	9331394	lasso	0.180406	1.92059e-21	1.32	0.000572	0	1:7247335-1:9365093
ENSG00000215788	TNFRSF25	esophagus_mucosa	gtex	protein_coding	1	6521211	6526255	ElasticNet	0.0434819	9.4405e-05	-1.27	0.00057	0	1:7247335-1:9365093
ENSG00000171680	PLEKHG5	cells_transformed_fibroblasts	gtex	protein_coding	1	6526152	6580121	ElasticNet	0.357422	3.10171e-23	-1.28	0.000569	0	1:7247335-1:9365093
ENSG00000171608	PIK3CD	skin_sun_exposed_lower_leg	gtex	protein_coding	1	9711790	9789172	ElasticNet	0.0269763	0.1147	1.26	0.000563	0	1:7247335-1:9365093
ENSG00000171621	SPSB1	blood	yfs	protein_coding	1	9352939	9429591	bslmm	0.0277558	1.54232e-09	1.16	0.000559	0	1:7247335-1:9365093
ENSG00000049239	H6PD	whole_blood	gtex	protein_coding	1	9294834	9331396	ElasticNet	0.129754	1.07301e-09	1.38	0.000552	0	1:7247335-1:9365093
ENSG00000270171	RP11-338N10.1	spleen	gtex	lincRNA	1	7753184	7754904	ElasticNet	0.303969	2.88852e-10	1.33	0.000551	0	1:7247335-1:9365093
ENSG00000270171	RP11-338N10.1	brain_putamen_basal_ganglia	gtex	lincRNA	1	7753184	7754904	ElasticNet	0.313783	2.30002e-10	1.5	0.00054	0	1:7247335-1:9365093
ENSG00000162426	SLC45A1	muscle_skeletal	gtex	protein_coding	1	8377886	8404227	ElasticNet	0.0582978	5.08959e-09	-0.594	0.000539	0	1:7247335-1:9365093
ENSG00000049239	H6PD	brain_cerebellar_hemisphere	gtex	protein_coding	1	9294834	9331396	ElasticNet	0.329378	7.8839e-11	1.3	0.000539	0	1:7247335-1:9365093
ENSG00000049239	H6PD	esophagus_gastroesophageal_junction	gtex	protein_coding	1	9294834	9331396	ElasticNet	0.138582	1.85139e-05	1.29	0.00053	0	1:7247335-1:9365093
ENSG00000162444	RBP7	muscle_skeletal	gtex	protein_coding	1	10057264	10076078	ElasticNet	0.0565357	9.70133e-06	-1.12	0.000519	0	1:7247335-1:9365093
ENSG00000049245	VAMP3	blood	yfs	protein_coding	1	7831329	7841492	enet	0.124308	1.72288e-38	1.45	0.000516	0	1:7247335-1:9365093
ENSG00000162408	NOL9	nerve_tibial	gtex	protein_coding	1	6581407	6614595	ElasticNet	0.0328956	0.0169829	1.38	0.000513	0	1:7247335-1:9365093
ENSG00000162426	SLC45A1	artery_aorta	gtex	protein_coding	1	8377886	8404227	ElasticNet	0.118125	4.30201e-11	1.65	0.000508	0	1:7247335-1:9365093
ENSG00000171603	CLSTN1	pancreas	gtex	protein_coding	1	9789084	9884584	ElasticNet	0.127241	4.02569e-06	-1.35	0.000505	0	1:7247335-1:9365093
ENSG00000049239	H6PD	pancreas	gtex	protein_coding	1	9294834	9331396	ElasticNet	0.119449	4.35497e-07	1.2	0.000505	0	1:7247335-1:9365093
ENSG00000162426	SLC45A1	heart_atrial_appendage	gtex	protein_coding	1	8377886	8404227	ElasticNet	-0.000231046	0.00279539	-0.207	0.000499	0	1:7247335-1:9365093
ENSG00000116285	ERRFI1	cells_ebv-transformed_lymphocytes	gtex	protein_coding	1	8064464	8086368	ElasticNet	0.0527789	0.160323	-1.44	0.000492	0	1:7247335-1:9365093
ENSG00000049239	H6PD	thyroid	gtex	protein_coding	1	9294834	9331396	ElasticNet	0.127335	2.20882e-10	1.26	0.000488	0	1:7247335-1:9365093
ENSG00000204859	ZBTB48	nerve_tibial	gtex	protein_coding	1	6640061	6649340	ElasticNet	0.0368758	0.000196385	1.31	0.000487	0	1:7247335-1:9365093
ENSG00000162408	NOL9	esophagus_mucosa	gtex	protein_coding	1	6581407	6614595	ElasticNet	0.0306355	0.000248341	1.14	0.000482	0	1:7247335-1:9365093
ENSG00000049239	H6PD	brain_cerebellum	gtex	protein_coding	1	9294834	9331396	ElasticNet	0.470077	1.89985e-18	1.19	0.000481	0	1:7247335-1:9365093
ENSG00000171680	PLEKHG5	nerve_tibial	gtex	protein_coding	1	6526152	6580121	ElasticNet	0.0190038	0.207443	1.22	0.00048	0	1:7247335-1:9365093
ENSG00000041988	THAP3	lung	gtex	protein_coding	1	6684926	6695646	ElasticNet	0.126489	3.18893e-12	1.28	0.000479	0	1:7247335-1:9365093
ENSG00000270171	RP11-338N10.1	brain_caudate_basal_ganglia	gtex	lincRNA	1	7753184	7754904	ElasticNet	0.380664	8.17801e-14	1.26	0.000476	0	1:7247335-1:9365093
ENSG00000049245	VAMP3	pancreas	gtex	protein_coding	1	7831329	7841492	ElasticNet	0.0647702	0.0358731	1.29	0.000474	0	1:7247335-1:9365093
ENSG00000270171	RP11-338N10.1	brain_nucleus_accumbens_basal_ganglia	gtex	lincRNA	1	7753184	7754904	ElasticNet	0.291896	5.47416e-10	1.16	0.000464	0	1:7247335-1:9365093
ENSG00000171680	PLEKHG5	ovary	gtex	protein_coding	1	6526152	6580121	ElasticNet	0.0277161	0.0316376	-1.23	0.000464	0	1:7247335-1:9365093
ENSG00000270171	RP11-338N10.1	brain_substantia_nigra	gtex	lincRNA	1	7753184	7754904	ElasticNet	0.15026	0.00494095	1.26	0.000462	0	1:7247335-1:9365093
ENSG00000270171	RP11-338N10.1	heart_left_ventricle	gtex	lincRNA	1	7753184	7754904	ElasticNet	0.0123615	0.0145764	-0.494	0.000453	0	1:7247335-1:9365093
ENSG00000041988	THAP3	brain_anterior_cingulate_cortex_ba24	gtex	protein_coding	1	6684926	6695646	ElasticNet	0.0270808	0.0101991	-1.21	0.000452	0	1:7247335-1:9365093
ENSG00000171621	SPSB1	liver	gtex	protein_coding	1	9352939	9429591	ElasticNet	0.0424845	0.00984168	-1.38	0.000451	0	1:7247335-1:9365093
ENSG00000270171	RP11-338N10.1	skin_sun_exposed_lower_leg	gtex	lincRNA	1	7753184	7754904	ElasticNet	0.117953	9.99702e-13	1.15	0.000446	0	1:7247335-1:9365093
ENSG00000269978	RP11-338N10.3	brain_nucleus_accumbens_basal_ganglia	gtex	lincRNA	1	7760764	7761030	ElasticNet	0.0950691	0.0898605	1.12	0.000442	0	1:7247335-1:9365093
ENSG00000131686	CA6	blood	ntr	protein_coding	1	9005892	9035146	bslmm	0.0287386	1.06566e-09	1.22	0.00044	0	1:7247335-1:9365093
ENSG00000162408	NOL9	lung	gtex	protein_coding	1	6581407	6614595	ElasticNet	0.0628488	1.69538e-07	-1.19	0.00044	0	1:7247335-1:9365093
ENSG00000270171	RP11-338N10.1	brain_frontal_cortex_ba9	gtex	lincRNA	1	7753184	7754904	ElasticNet	0.31607	8.33243e-09	1.12	0.000438	0	1:7247335-1:9365093
ENSG00000162408	NOL9	brain_amygdala	gtex	protein_coding	1	6581407	6614595	ElasticNet	0.198132	0.0256811	-1.1	0.000436	0	1:7247335-1:9365093
ENSG00000162441	LZIC	nerve_tibial	gtex	protein_coding	1	9982173	10003465	ElasticNet	-0.00734511	0.0932152	1.34	0.000434	0	1:7247335-1:9365093
ENSG00000049239	H6PD	adipose	metsim	protein_coding	1	9294834	9331396	enet	0.0286036	3.30242e-05	1.08	0.000432	0	1:7247335-1:9365093
ENSG00000270035	RP11-338N10.2	skin_not_sun_exposed_suprapubic	gtex	lincRNA	1	7758363	7758932	ElasticNet	-0.00436135	0.142079	1.42	0.000431	0	1:7247335-1:9365093
ENSG00000270171	RP11-338N10.1	brain_hippocampus	gtex	lincRNA	1	7753184	7754904	ElasticNet	0.212641	2.90814e-05	1.09	0.000431	0	1:7247335-1:9365093
ENSG00000270171	RP11-338N10.1	brain_cortex	gtex	lincRNA	1	7753184	7754904	ElasticNet	0.269741	3.23795e-07	1.09	0.000431	0	1:7247335-1:9365093
ENSG00000270171	RP11-338N10.1	brain_cerebellar_hemisphere	gtex	lincRNA	1	7753184	7754904	ElasticNet	0.318327	1.81297e-07	1.14	0.000429	0	1:7247335-1:9365093
ENSG00000171680	PLEKHG5	brain_cerebellum	gtex	protein_coding	1	6526152	6580121	ElasticNet	0.0880177	0.000242314	1.05	0.000419	0	1:7247335-1:9365093
ENSG00000097021	ACOT7	muscle_skeletal	gtex	protein_coding	1	6324329	6454451	ElasticNet	0.076211	6.56038e-05	-1.1	0.000418	0	1:7247335-1:9365093
ENSG00000162426	SLC45A1	lung	gtex	protein_coding	1	8377886	8404227	ElasticNet	0.052679	0.0341624	1.37	0.000414	0	1:7247335-1:9365093
ENSG00000116288	PARK7	blood	ntr	protein_coding	1	8021862	8045565	lasso	0.0142758	1.41383e-05	-1.28	0.000414	0	1:7247335-1:9365093
ENSG00000097021	ACOT7	thyroid	gtex	protein_coding	1	6324329	6454451	ElasticNet	0.0465596	3.33478e-06	1.01	0.000414	0	1:7247335-1:9365093
ENSG00000116288	PARK7	colon_transverse	gtex	protein_coding	1	8014351	8045565	ElasticNet	0.131975	1.30937e-06	1.17	0.000413	0	1:7247335-1:9365093
ENSG00000270171	RP11-338N10.1	brain_anterior_cingulate_cortex_ba24	gtex	lincRNA	1	7753184	7754904	ElasticNet	0.250645	1.28291e-05	1.35	0.000412	0	1:7247335-1:9365093
ENSG00000142583	SLC2A5	whole_blood	gtex	protein_coding	1	9095166	9148537	ElasticNet	0.0422691	0.0622483	0.885	0.000412	0	1:7247335-1:9365093
ENSG00000270171	RP11-338N10.1	heart_atrial_appendage	gtex	lincRNA	1	7753184	7754904	ElasticNet	0.062823	0.0161313	1.02	0.000407	0	1:7247335-1:9365093
ENSG00000269978	RP11-338N10.3	brain_putamen_basal_ganglia	gtex	lincRNA	1	7760764	7761030	ElasticNet	0.0332738	0.0999821	1.05	0.000407	0	1:7247335-1:9365093
ENSG00000097021	ACOT7	artery_tibial	gtex	protein_coding	1	6324329	6454451	ElasticNet	0.0949005	5.45041e-08	-1.08	0.000406	0	1:7247335-1:9365093
ENSG00000162426	SLC45A1	vagina	gtex	protein_coding	1	8377886	8404227	ElasticNet	0.0400656	0.142013	1.38	0.000403	0	1:7247335-1:9365093
ENSG00000270035	RP11-338N10.2	breast_mammary_tissue	gtex	lincRNA	1	7758363	7758932	ElasticNet	0.0017004	0.0170467	1.28	0.000403	0	1:7247335-1:9365093
ENSG00000049246	PER3	artery_coronary	gtex	protein_coding	1	7844380	7905237	ElasticNet	0.0831477	0.00489076	1.25	0.000395	0	1:7247335-1:9365093
ENSG00000162441	LZIC	brain_caudate_basal_ganglia	gtex	protein_coding	1	9982173	10003465	ElasticNet	0.0304716	0.15903	0.971	0.000394	0	1:7247335-1:9365093
ENSG00000041988	THAP3	adrenal_gland	gtex	protein_coding	1	6684926	6695646	ElasticNet	0.199079	5.10188e-09	-1	0.000393	0	1:7247335-1:9365093
ENSG00000270171	RP11-338N10.1	pancreas	gtex	lincRNA	1	7753184	7754904	ElasticNet	0.0286475	0.0929913	-0.548	0.00039	0	1:7247335-1:9365093
ENSG00000116288	PARK7	muscle_skeletal	gtex	protein_coding	1	8014351	8045565	ElasticNet	0.301068	1.62533e-35	0.909	0.00038	0	1:7247335-1:9365093
ENSG00000270171	RP11-338N10.1	testis	gtex	lincRNA	1	7753184	7754904	ElasticNet	0.385218	2.27643e-17	0.877	0.00038	0	1:7247335-1:9365093
ENSG00000204859	ZBTB48	thyroid	gtex	protein_coding	1	6640061	6649340	ElasticNet	0.0313609	0.195804	1.03	0.000379	0	1:7247335-1:9365093
ENSG00000180758	GPR157	esophagus_mucosa	gtex	protein_coding	1	9160364	9189229	ElasticNet	0.0241198	0.060639	1.09	0.000379	0	1:7247335-1:9365093
ENSG00000041988	THAP3	stomach	gtex	protein_coding	1	6684926	6695646	ElasticNet	0.0661637	7.2722e-05	1.07	0.000379	0	1:7247335-1:9365093
ENSG00000162444	RBP7	colon_transverse	gtex	protein_coding	1	10057264	10076078	ElasticNet	0.161198	8.49951e-05	0.983	0.000378	0	1:7247335-1:9365093
ENSG00000162426	SLC45A1	heart_left_ventricle	gtex	protein_coding	1	8377886	8404227	ElasticNet	0.190316	1.70837e-09	1.12	0.000377	0	1:7247335-1:9365093
ENSG00000171603	CLSTN1	skin_sun_exposed_lower_leg	gtex	protein_coding	1	9789084	9884584	ElasticNet	0.0112923	0.00240155	-0.798	0.000376	0	1:7247335-1:9365093
ENSG00000162444	RBP7	artery_tibial	gtex	protein_coding	1	10057264	10076078	ElasticNet	0.0604509	0.00313966	-1.18	0.000376	0	1:7247335-1:9365093
ENSG00000269978	RP11-338N10.3	brain_spinal_cord_cervical_c-1	gtex	lincRNA	1	7760764	7761030	ElasticNet	0.0133654	0.24655	0.94	0.000375	0	1:7247335-1:9365093
ENSG00000041988	THAP3	thyroid	gtex	protein_coding	1	6684926	6695646	ElasticNet	0.0665426	1.52042e-05	-0.893	0.000374	0	1:7247335-1:9365093
ENSG00000049247	UTS2	brain_cerebellar_hemisphere	gtex	protein_coding	1	7903143	7913572	ElasticNet	0.162072	2.57006e-07	-1.13	0.000372	0	1:7247335-1:9365093
ENSG00000228526.2	RP3-510D11.1	lung	gtex	lincRNA	1	9258809	9258809	ElasticNet	0.0188858	0.00756244	-0.881	0.000372	0	1:7247335-1:9365093
ENSG00000049239	H6PD	colon_transverse	gtex	protein_coding	1	9294834	9331396	ElasticNet	0.151125	1.68002e-05	-0.382	0.000371	0	1:7247335-1:9365093
ENSG00000270171	RP11-338N10.1	esophagus_gastroesophageal_junction	gtex	lincRNA	1	7753184	7754904	ElasticNet	0.119701	9.31035e-05	1.06	0.000371	0	1:7247335-1:9365093
ENSG00000049245	VAMP3	esophagus_mucosa	gtex	protein_coding	1	7831329	7841492	ElasticNet	0.188263	5.65311e-14	1.09	0.000369	0	1:7247335-1:9365093
ENSG00000188807	TMEM201	brain_cerebellar_hemisphere	gtex	protein_coding	1	9648932	9674935	ElasticNet	0.0338652	0.207603	1.12	0.000369	0	1:7247335-1:9365093
ENSG00000049247	UTS2	nerve_tibial	gtex	protein_coding	1	7903143	7913572	ElasticNet	0.0771515	0.000137205	1.1	0.000367	0	1:7247335-1:9365093
ENSG00000229519	RP11-58A11.2	vagina	gtex	pseudogene	1	6607965	6608679	ElasticNet	0.00308201	0.206579	-0.87	0.000364	0	1:7247335-1:9365093
ENSG00000269978	RP11-338N10.3	skin_sun_exposed_lower_leg	gtex	lincRNA	1	7760764	7761030	ElasticNet	0.0354144	0.003755	0.893	0.000362	0	1:7247335-1:9365093
ENSG00000162444	RBP7	stomach	gtex	protein_coding	1	10057264	10076078	ElasticNet	0.112732	0.00785627	-0.809	0.000361	0	1:7247335-1:9365093
ENSG00000162444	RBP7	adrenal_gland	gtex	protein_coding	1	10057264	10076078	ElasticNet	0.0817975	0.00741321	-0.891	0.000357	0	1:7247335-1:9365093
ENSG00000116288	PARK7	breast_mammary_tissue	gtex	protein_coding	1	8014351	8045565	ElasticNet	0.040662	0.00783696	0.907	0.000353	0	1:7247335-1:9365093
ENSG00000171603	CLSTN1	skin_not_sun_exposed_suprapubic	gtex	protein_coding	1	9789084	9884584	ElasticNet	0.026456	0.0246243	0.921	0.000352	0	1:7247335-1:9365093
ENSG00000116288	PARK7	esophagus_muscularis	gtex	protein_coding	1	8014351	8045565	ElasticNet	0.110217	2.79173e-08	0.697	0.000349	0	1:7247335-1:9365093
ENSG00000049239	H6PD	cells_ebv-transformed_lymphocytes	gtex	protein_coding	1	9294834	9331396	ElasticNet	0.319136	4.14378e-07	1.02	0.000348	0	1:7247335-1:9365093
ENSG00000171608	PIK3CD	adipose_visceral_omentum	gtex	protein_coding	1	9711790	9789172	ElasticNet	0.0563003	0.000531133	-0.796	0.000347	0	1:7247335-1:9365093
ENSG00000162408	NOL9	adipose_subcutaneous	gtex	protein_coding	1	6581407	6614595	ElasticNet	0.0410331	0.0159657	-0.783	0.000346	0	1:7247335-1:9365093
ENSG00000074800	ENO1	ovary	gtex	protein_coding	1	8921061	8939308	ElasticNet	0.0815923	0.0389754	0.885	0.000345	0	1:7247335-1:9365093
ENSG00000204859	ZBTB48	lung	gtex	protein_coding	1	6640061	6649340	ElasticNet	0.00558524	0.172542	-0.94	0.000343	0	1:7247335-1:9365093
ENSG00000049245	VAMP3	blood	ntr	protein_coding	1	7831310	7841492	lasso	0.0205698	2.25301e-07	0.928	0.00034	0	1:7247335-1:9365093
ENSG00000049245	VAMP3	artery_coronary	gtex	protein_coding	1	7831329	7841492	ElasticNet	0.0750669	0.000316009	0.948	0.00034	0	1:7247335-1:9365093
ENSG00000049247	UTS2	lung	gtex	protein_coding	1	7903143	7913572	ElasticNet	0.171411	3.8225e-16	1.07	0.000339	0	1:7247335-1:9365093
ENSG00000270171	RP11-338N10.1	thyroid	gtex	lincRNA	1	7753184	7754904	ElasticNet	0.113515	2.19303e-09	0.822	0.000335	0	1:7247335-1:9365093
ENSG00000049247	UTS2	stomach	gtex	protein_coding	1	7903143	7913572	ElasticNet	0.0307214	0.190676	1	0.000334	0	1:7247335-1:9365093
ENSG00000049247	UTS2	colon_transverse	gtex	protein_coding	1	7903143	7913572	ElasticNet	0.104702	0.00161937	1.08	0.000333	0	1:7247335-1:9365093
ENSG00000162441	LZIC	brain_frontal_cortex_ba9	gtex	protein_coding	1	9982173	10003465	ElasticNet	-0.0416061	0.065156	-0.915	0.000333	0	1:7247335-1:9365093
ENSG00000049239	H6PD	artery_tibial	gtex	protein_coding	1	9294834	9331396	ElasticNet	0.218402	6.99097e-21	0.868	0.000333	0	1:7247335-1:9365093
ENSG00000142583	SLC2A5	cells_transformed_fibroblasts	gtex	protein_coding	1	9095166	9148537	ElasticNet	0.233839	3.08736e-24	-0.858	0.000332	0	1:7247335-1:9365093
ENSG00000238290	RP11-431K24.1	skin_not_sun_exposed_suprapubic	gtex	lincRNA	1	8086798	8182762	ElasticNet	0.0486453	0.0677848	0.858	0.000331	0	1:7247335-1:9365093
ENSG00000074800	ENO1	heart_atrial_appendage	gtex	protein_coding	1	8921061	8939308	ElasticNet	0.122581	1.89453e-07	0.0732	0.000331	0	1:7247335-1:9365093
ENSG00000270171	RP11-338N10.1	brain_cerebellum	gtex	lincRNA	1	7753184	7754904	ElasticNet	0.342708	1.67457e-12	0.813	0.00033	0	1:7247335-1:9365093
ENSG00000116288	PARK7	esophagus_gastroesophageal_junction	gtex	protein_coding	1	8014351	8045565	ElasticNet	0.162	8.3442e-07	0.682	0.000329	0	1:7247335-1:9365093
ENSG00000171608	PIK3CD	pancreas	gtex	protein_coding	1	9711790	9789172	ElasticNet	0.0190974	0.00485818	0.896	0.000325	0	1:7247335-1:9365093
ENSG00000131686	CA6	spleen	gtex	protein_coding	1	9005926	9035151	ElasticNet	0.0389798	0.0124989	0.733	0.000323	0	1:7247335-1:9365093
ENSG00000049239	H6PD	blood	ntr	protein_coding	1	9294833	9331396	bslmm	0.0756259	3.0452e-23	0.688	0.000322	0	1:7247335-1:9365093
ENSG00000054523	KIF1B	brain_hippocampus	gtex	protein_coding	1	10270863	10441661	ElasticNet	-0.0291632	0.0515162	0.752	0.000322	0	1:7247335-1:9365093
ENSG00000049245	VAMP3	whole_blood	gtex	protein_coding	1	7831329	7841492	ElasticNet	0.128955	1.4822e-10	0.898	0.00032	0	1:7247335-1:9365093
ENSG00000049249	TNFRSF9	stomach	gtex	protein_coding	1	7979907	8000926	ElasticNet	0.0986317	5.33137e-06	-0.876	0.000316	0	1:7247335-1:9365093
ENSG00000049245	VAMP3	esophagus_muscularis	gtex	protein_coding	1	7831329	7841492	ElasticNet	0.183107	7.66722e-13	0.857	0.000315	0	1:7247335-1:9365093
ENSG00000074800	ENO1	thyroid	gtex	protein_coding	1	8921061	8939308	ElasticNet	0.016444	0.000234341	0.0931	0.000315	0	1:7247335-1:9365093
ENSG00000116288	PARK7	blood	yfs	protein_coding	1	8014351	8045565	lasso	0.110181	4.4069e-34	-0.95	0.000315	0	1:7247335-1:9365093
ENSG00000049247	UTS2	adipose_subcutaneous	gtex	protein_coding	1	7903143	7913572	ElasticNet	0.121125	7.51657e-13	0.932	0.000314	0	1:7247335-1:9365093
ENSG00000049247	UTS2	esophagus_mucosa	gtex	protein_coding	1	7903143	7913572	ElasticNet	0.117354	9.57686e-10	0.93	0.000313	0	1:7247335-1:9365093
ENSG00000204859	ZBTB48	cells_transformed_fibroblasts	gtex	protein_coding	1	6640061	6649340	ElasticNet	0.0447448	3.37743e-06	-0.833	0.000313	0	1:7247335-1:9365093
ENSG00000171735	CAMTA1	spleen	gtex	protein_coding	1	6845384	7829766	ElasticNet	0.193197	4.29465e-05	-0.695	0.000312	0	1:7247335-1:9365093
ENSG00000270035	RP11-338N10.2	colon_transverse	gtex	lincRNA	1	7758363	7758932	ElasticNet	0.0225763	0.17446	-0.529	0.000311	0	1:7247335-1:9365093
ENSG00000270171	RP11-338N10.1	nerve_tibial	gtex	lincRNA	1	7753184	7754904	ElasticNet	0.177421	4.66807e-13	0.278	0.00031	0	1:7247335-1:9365093
ENSG00000049247	UTS2	adipose_visceral_omentum	gtex	protein_coding	1	7903143	7913572	ElasticNet	0.129891	8.07006e-11	0.889	0.000307	0	1:7247335-1:9365093
ENSG00000162444	RBP7	skin_not_sun_exposed_suprapubic	gtex	protein_coding	1	10057264	10076078	ElasticNet	0.0217582	0.249599	-0.867	0.000306	0	1:7247335-1:9365093
ENSG00000171608	PIK3CD	artery_tibial	gtex	protein_coding	1	9711790	9789172	ElasticNet	0.105949	6.14066e-08	-0.156	0.000306	0	1:7247335-1:9365093
ENSG00000049247	UTS2	skin_not_sun_exposed_suprapubic	gtex	protein_coding	1	7903143	7913572	ElasticNet	0.0787528	4.82752e-07	0.916	0.000305	0	1:7247335-1:9365093
ENSG00000197241	SLC2A7	small_intestine_terminal_ileum	gtex	protein_coding	1	9063359	9086404	ElasticNet	0.0248837	0.00823195	-0.491	0.000302	0	1:7247335-1:9365093
ENSG00000116288	PARK7	skin_sun_exposed_lower_leg	gtex	protein_coding	1	8014351	8045565	ElasticNet	0.12037	2.88645e-07	-0.121	0.000302	0	1:7247335-1:9365093
ENSG00000162441	LZIC	cells_ebv-transformed_lymphocytes	gtex	protein_coding	1	9982173	10003465	ElasticNet	0.366992	1.55316e-11	0.574	0.0003	0	1:7247335-1:9365093
ENSG00000049239	H6PD	brain_caudate_basal_ganglia	gtex	protein_coding	1	9294834	9331396	ElasticNet	0.0814811	0.267444	-0.891	0.0003	0	1:7247335-1:9365093
ENSG00000049247	UTS2	heart_atrial_appendage	gtex	protein_coding	1	7903143	7913572	ElasticNet	0.105623	2.87389e-07	0.863	0.000299	0	1:7247335-1:9365093
ENSG00000069812	HES2	breast_mammary_tissue	gtex	protein_coding	1	6472478	6484730	ElasticNet	0.0775134	0.00154618	0.617	0.000299	0	1:7247335-1:9365093
ENSG00000074800	ENO1	heart_left_ventricle	gtex	protein_coding	1	8921061	8939308	ElasticNet	0.290611	2.6158e-16	0.166	0.000298	0	1:7247335-1:9365093
ENSG00000187017	ESPN	skin_not_sun_exposed_suprapubic	gtex	protein_coding	1	6484848	6521430	ElasticNet	0.252221	4.49771e-21	-0.689	0.000298	0	1:7247335-1:9365093
ENSG00000116288	PARK7	skin_not_sun_exposed_suprapubic	gtex	protein_coding	1	8014351	8045565	ElasticNet	0.0768838	0.000708253	0.505	0.000297	0	1:7247335-1:9365093
ENSG00000049249	TNFRSF9	lung	gtex	protein_coding	1	7979907	8000926	ElasticNet	0.0448071	0.00215927	-0.776	0.000297	0	1:7247335-1:9365093
ENSG00000171603	CLSTN1	whole_blood	gtex	protein_coding	1	9789084	9884584	ElasticNet	0.0252546	0.0409198	0.595	0.000296	0	1:7247335-1:9365093
ENSG00000049247	UTS2	artery_aorta	gtex	protein_coding	1	7903143	7913572	ElasticNet	0.126964	3.62231e-09	0.852	0.000296	0	1:7247335-1:9365093
ENSG00000142599	RERE	muscle_skeletal	gtex	protein_coding	1	8412457	8877702	ElasticNet	0.0108072	0.0460867	-0.0767	0.000296	0	1:7247335-1:9365093
ENSG00000171612	SLC25A33	brain_anterior_cingulate_cortex_ba24	gtex	protein_coding	1	9599541	9645237	ElasticNet	0.0751879	0.0128539	0.609	0.000295	0	1:7247335-1:9365093
ENSG00000180758	GPR157	artery_tibial	gtex	protein_coding	1	9160364	9189229	ElasticNet	0.00297362	0.145353	0.0503	0.000295	0	1:7247335-1:9365093
ENSG00000171621	SPSB1	brain_anterior_cingulate_cortex_ba24	gtex	protein_coding	1	9352939	9429591	ElasticNet	0.16019	0.00526908	0.485	0.000295	0	1:7247335-1:9365093
ENSG00000049239	H6PD	brain_cortex	gtex	protein_coding	1	9294834	9331396	ElasticNet	0.0524758	0.00230815	-0.258	0.000292	0	1:7247335-1:9365093
ENSG00000116288	PARK7	adipose_subcutaneous	gtex	protein_coding	1	8014351	8045565	ElasticNet	0.112684	1.84749e-08	0.458	0.000292	0	1:7247335-1:9365093
ENSG00000270171	RP11-338N10.1	colon_transverse	gtex	lincRNA	1	7753184	7754904	ElasticNet	0.0688923	0.000544198	0.121	0.000292	0	1:7247335-1:9365093
ENSG00000041988	THAP3	breast_mammary_tissue	gtex	protein_coding	1	6684926	6695646	ElasticNet	0.123208	2.63222e-08	0.599	0.000291	0	1:7247335-1:9365093
ENSG00000270171	RP11-338N10.1	brain_spinal_cord_cervical_c-1	gtex	lincRNA	1	7753184	7754904	ElasticNet	0.357363	9.5845e-06	0.586	0.00029	0	1:7247335-1:9365093
ENSG00000131686	CA6	skin_sun_exposed_lower_leg	gtex	protein_coding	1	9005926	9035151	ElasticNet	0.0538495	0.00300695	-0.895	0.00029	0	1:7247335-1:9365093
ENSG00000270171	RP11-338N10.1	skin_not_sun_exposed_suprapubic	gtex	lincRNA	1	7753184	7754904	ElasticNet	0.1668	1.03528e-12	0.12	0.00029	0	1:7247335-1:9365093
ENSG00000049247	UTS2	blood	ntr	protein_coding	1	7907672	7913123	enet	0.11814	4.90722e-36	0.81	0.000289	0	1:7247335-1:9365093
ENSG00000054523	KIF1B	thyroid	gtex	protein_coding	1	10270863	10441661	ElasticNet	0.197808	1.17252e-16	0.584	0.000288	0	1:7247335-1:9365093
ENSG00000270171	RP11-338N10.1	brain_hypothalamus	gtex	lincRNA	1	7753184	7754904	ElasticNet	0.173988	5.87778e-05	0.577	0.000288	0	1:7247335-1:9365093
ENSG00000178585	CTNNBIP1	spleen	gtex	protein_coding	1	9908334	9970394	ElasticNet	0.113595	0.0166983	-0.072	0.000288	0	1:7247335-1:9365093
ENSG00000269978	RP11-338N10.3	skin_not_sun_exposed_suprapubic	gtex	lincRNA	1	7760764	7761030	ElasticNet	0.0422555	0.00245728	-0.305	0.000288	0	1:7247335-1:9365093
ENSG00000204859	ZBTB48	adipose_visceral_omentum	gtex	protein_coding	1	6640061	6649340	ElasticNet	0.0273574	0.0169922	0.576	0.000287	0	1:7247335-1:9365093
ENSG00000049245	VAMP3	muscle_skeletal	gtex	protein_coding	1	7831329	7841492	ElasticNet	0.129441	1.6926e-12	0.75	0.000286	0	1:7247335-1:9365093
ENSG00000180758	GPR157	skin_sun_exposed_lower_leg	gtex	protein_coding	1	9160364	9189229	ElasticNet	0.0632202	2.38955e-08	0.696	0.000285	0	1:7247335-1:9365093
ENSG00000054523	KIF1B	lung	gtex	protein_coding	1	10270863	10441661	ElasticNet	0.134935	7.77055e-09	0.752	0.000285	0	1:7247335-1:9365093
ENSG00000116273	PHF13	whole_blood	gtex	protein_coding	1	6673745	6684093	ElasticNet	0.151208	6.71007e-13	0.634	0.000285	0	1:7247335-1:9365093
ENSG00000142583	SLC2A5	muscle_skeletal	gtex	protein_coding	1	9095166	9148537	ElasticNet	0.0736254	2.7869e-05	0.0931	0.000284	0	1:7247335-1:9365093
ENSG00000232208	RP3-477M7.5	whole_blood	gtex	pseudogene	1	8967452	8967803	ElasticNet	0.0459585	0.00223939	-0.658	0.000284	0	1:7247335-1:9365093
ENSG00000215788	TNFRSF25	heart_atrial_appendage	gtex	protein_coding	1	6521211	6526255	ElasticNet	0.0131235	0.0920002	-0.542	0.000284	0	1:7247335-1:9365093
ENSG00000116288	PARK7	heart_left_ventricle	gtex	protein_coding	1	8014351	8045565	ElasticNet	0.138758	6.44748e-08	-0.834	0.000283	0	1:7247335-1:9365093
ENSG00000171621	SPSB1	prostate	gtex	protein_coding	1	9352939	9429591	ElasticNet	0.208739	1.03541e-05	-0.817	0.000282	0	1:7247335-1:9365093
ENSG00000049247	UTS2	skin_sun_exposed_lower_leg	gtex	protein_coding	1	7903143	7913572	ElasticNet	0.0957901	8.8887e-10	0.765	0.000282	0	1:7247335-1:9365093
ENSG00000041988	THAP3	muscle_skeletal	gtex	protein_coding	1	6684926	6695646	ElasticNet	0.268508	3.42047e-27	-0.737	0.000281	0	1:7247335-1:9365093
ENSG00000173614	NMNAT1	brain_cerebellum	gtex	protein_coding	1	10003486	10045559	ElasticNet	0.0559075	0.0092517	-0.735	0.00028	0	1:7247335-1:9365093
ENSG00000171735	CAMTA1	blood	yfs	protein_coding	1	6845384	7829766	lasso	0.0455746	1.05203e-14	0.615	0.000279	0	1:7247335-1:9365093
ENSG00000131686	CA6	whole_blood	gtex	protein_coding	1	9005926	9035151	ElasticNet	0.111297	1.78253e-10	0.406	0.000279	0	1:7247335-1:9365093
ENSG00000269978	RP11-338N10.3	brain_hippocampus	gtex	lincRNA	1	7760764	7761030	ElasticNet	0.102344	0.0914883	0.302	0.000277	0	1:7247335-1:9365093
ENSG00000142583	SLC2A5	thyroid	gtex	protein_coding	1	9095166	9148537	ElasticNet	0.00101109	0.0943958	-0.69	0.000276	0	1:7247335-1:9365093
ENSG00000188807	TMEM201	testis	gtex	protein_coding	1	9648932	9674935	ElasticNet	0.0840463	2.23339e-05	-0.643	0.000276	0	1:7247335-1:9365093
ENSG00000049245	VAMP3	esophagus_gastroesophageal_junction	gtex	protein_coding	1	7831329	7841492	ElasticNet	0.117528	2.6011e-05	0.79	0.000275	0	1:7247335-1:9365093
ENSG00000049247	UTS2	artery_tibial	gtex	protein_coding	1	7903143	7913572	ElasticNet	0.0837647	8.4577e-07	0.707	0.000275	0	1:7247335-1:9365093
ENSG00000116288	PARK7	whole_blood	gtex	protein_coding	1	8014351	8045565	ElasticNet	0.131161	1.64007e-05	-0.78	0.000274	0	1:7247335-1:9365093
ENSG00000049247	UTS2	whole_blood	gtex	protein_coding	1	7903143	7913572	ElasticNet	0.198933	3.50068e-17	0.728	0.000272	0	1:7247335-1:9365093
ENSG00000041988	THAP3	liver	gtex	protein_coding	1	6684926	6695646	ElasticNet	0.180739	0.0195532	-0.411	0.00027	0	1:7247335-1:9365093
ENSG00000188807	TMEM201	lung	gtex	protein_coding	1	9648932	9674935	ElasticNet	-0.00119014	0.323752	-0.652	0.00027	0	1:7247335-1:9365093
ENSG00000187017	ESPN	minor_salivary_gland	gtex	protein_coding	1	6484848	6521430	ElasticNet	-0.0265081	0.0111475	0.607	0.000269	0	1:7247335-1:9365093
ENSG00000116288	PARK7	heart_atrial_appendage	gtex	protein_coding	1	8014351	8045565	ElasticNet	0.119801	0.00391815	-0.567	0.000269	0	1:7247335-1:9365093
ENSG00000269978	RP11-338N10.3	spleen	gtex	lincRNA	1	7760764	7761030	ElasticNet	0.0854065	0.00015709	0.565	0.000269	0	1:7247335-1:9365093
ENSG00000049239	H6PD	colon_sigmoid	gtex	protein_coding	1	9294834	9331396	ElasticNet	0.146788	1.69954e-06	0.617	0.000268	0	1:7247335-1:9365093
ENSG00000171603	CLSTN1	brain_putamen_basal_ganglia	gtex	protein_coding	1	9789084	9884584	ElasticNet	-0.0586778	0.293755	-0.648	0.000268	0	1:7247335-1:9365093
ENSG00000171612	SLC25A33	muscle_skeletal	gtex	protein_coding	1	9599541	9645237	ElasticNet	0.00982009	0.0932351	0.499	0.000268	0	1:7247335-1:9365093
ENSG00000171621	SPSB1	blood	ntr	protein_coding	1	9352940	9429591	enet	0.00606242	0.00345787	-0.629	0.000268	0	1:7247335-1:9365093
ENSG00000116288	PARK7	nerve_tibial	gtex	protein_coding	1	8014351	8045565	ElasticNet	0.0752925	0.000160254	0.0137	0.000266	0	1:7247335-1:9365093
ENSG00000049247	UTS2	brain_cerebellum	gtex	protein_coding	1	7903143	7913572	ElasticNet	0.0896533	0.00131238	-0.684	0.000265	0	1:7247335-1:9365093
ENSG00000270171	RP11-338N10.1	stomach	gtex	lincRNA	1	7753184	7754904	ElasticNet	0.107309	3.00539e-06	-0.344	0.000265	0	1:7247335-1:9365093
ENSG00000041988	THAP3	esophagus_gastroesophageal_junction	gtex	protein_coding	1	6684926	6695646	ElasticNet	0.0174236	0.197538	-0.467	0.000265	0	1:7247335-1:9365093
ENSG00000007923	DNAJC11	small_intestine_terminal_ileum	gtex	protein_coding	1	6694228	6761984	ElasticNet	0.0778241	0.0159932	-0.302	0.000265	0	1:7247335-1:9365093
ENSG00000269978	RP11-338N10.3	lung	gtex	lincRNA	1	7760764	7761030	ElasticNet	0.0591846	0.000755218	0.418	0.000263	0	1:7247335-1:9365093
ENSG00000238249	HMGN2P17	lung	gtex	pseudogene	1	8953468	8954210	ElasticNet	0.00727113	0.0337117	-0.456	0.000263	0	1:7247335-1:9365093
ENSG00000116288	PARK7	esophagus_mucosa	gtex	protein_coding	1	8014351	8045565	ElasticNet	0.0374062	0.000346283	0.19	0.000262	0	1:7247335-1:9365093
ENSG00000171680	PLEKHG5	heart_atrial_appendage	gtex	protein_coding	1	6526152	6580121	ElasticNet	0.0355779	0.0526969	0.594	0.000262	0	1:7247335-1:9365093
ENSG00000142583	SLC2A5	artery_tibial	gtex	protein_coding	1	9095166	9148537	ElasticNet	0.0781973	7.39424e-07	-0.499	0.000261	0	1:7247335-1:9365093
ENSG00000187017	ESPN	esophagus_mucosa	gtex	protein_coding	1	6484848	6521430	ElasticNet	0.0217265	0.0700851	-0.346	0.000261	0	1:7247335-1:9365093
ENSG00000234619	RP4-633I8.1	skin_sun_exposed_lower_leg	gtex	pseudogene	1	8810489	8811146	ElasticNet	0.0303325	0.0851549	0.304	0.000261	0	1:7247335-1:9365093
ENSG00000074800	ENO1	cells_transformed_fibroblasts	gtex	protein_coding	1	8921061	8939308	ElasticNet	0.0219008	0.000104978	0.536	0.000259	0	1:7247335-1:9365093
ENSG00000224315	RP4-633I8.2	skin_sun_exposed_lower_leg	gtex	pseudogene	1	8846270	8846972	ElasticNet	0.00672932	0.363534	0.162	0.000258	0	1:7247335-1:9365093
ENSG00000204859	ZBTB48	artery_tibial	gtex	protein_coding	1	6640061	6649340	ElasticNet	0.039941	0.00199048	0.405	0.000258	0	1:7247335-1:9365093
ENSG00000188807	TMEM201	brain_spinal_cord_cervical_c-1	gtex	protein_coding	1	9648932	9674935	ElasticNet	0.016128	0.287623	-0.144	0.000258	0	1:7247335-1:9365093
ENSG00000142583	SLC2A5	testis	gtex	protein_coding	1	9095166	9148537	ElasticNet	0.0269424	0.00469761	-0.587	0.000258	0	1:7247335-1:9365093
ENSG00000116288	PARK7	lung	gtex	protein_coding	1	8014351	8045565	ElasticNet	0.0946162	1.72255e-08	-0.0141	0.000256	0	1:7247335-1:9365093
ENSG00000187017	ESPN	pancreas	gtex	protein_coding	1	6484848	6521430	ElasticNet	0.0204421	0.0227319	0.454	0.000256	0	1:7247335-1:9365093
ENSG00000180758	GPR157	cells_transformed_fibroblasts	gtex	protein_coding	1	9160364	9189229	ElasticNet	0.101984	4.91319e-06	-0.414	0.000256	0	1:7247335-1:9365093
ENSG00000049245	VAMP3	adrenal_gland	gtex	protein_coding	1	7831329	7841492	ElasticNet	0.233252	8.07539e-05	0.513	0.000256	0	1:7247335-1:9365093
ENSG00000049247	UTS2	artery_coronary	gtex	protein_coding	1	7903143	7913572	ElasticNet	0.0759137	0.00215468	0.606	0.000256	0	1:7247335-1:9365093
ENSG00000142583	SLC2A5	artery_aorta	gtex	protein_coding	1	9095166	9148537	ElasticNet	0.152373	7.68242e-10	-0.637	0.000255	0	1:7247335-1:9365093
ENSG00000178585	CTNNBIP1	skin_not_sun_exposed_suprapubic	gtex	protein_coding	1	9908334	9970394	ElasticNet	0.0866686	2.51382e-06	-0.653	0.000254	0	1:7247335-1:9365093
ENSG00000171608	PIK3CD	brain_cortex	gtex	protein_coding	1	9711790	9789172	ElasticNet	0.0986757	0.01565	0.592	0.000253	0	1:7247335-1:9365093
ENSG00000171612	SLC25A33	colon_transverse	gtex	protein_coding	1	9599541	9645237	ElasticNet	-0.00548769	0.145386	-0.622	0.000252	0	1:7247335-1:9365093
ENSG00000049245	VAMP3	cells_transformed_fibroblasts	gtex	protein_coding	1	7831329	7841492	ElasticNet	0.157679	2.90425e-08	0.153	0.000251	0	1:7247335-1:9365093
ENSG00000171603	CLSTN1	brain_cerebellum	gtex	protein_coding	1	9789084	9884584	ElasticNet	0.0497334	0.0572206	-0.0647	0.000251	0	1:7247335-1:9365093
ENSG00000270035	RP11-338N10.2	lung	gtex	lincRNA	1	7758363	7758932	ElasticNet	0.0270843	0.0226567	0.428	0.000251	0	1:7247335-1:9365093
ENSG00000116237	ICMT	esophagus_muscularis	gtex	protein_coding	1	6281253	6296032	ElasticNet	0.0955788	0.000101749	-0.487	0.000249	0	1:7247335-1:9365093
ENSG00000162444	RBP7	testis	gtex	protein_coding	1	10057264	10076078	ElasticNet	0.351259	7.28679e-18	0.278	0.000249	0	1:7247335-1:9365093
ENSG00000162444	RBP7	adipose_visceral_omentum	gtex	protein_coding	1	10057264	10076078	ElasticNet	0.0405566	0.0260808	0.278	0.000249	0	1:7247335-1:9365093
ENSG00000054523	KIF1B	breast_mammary_tissue	gtex	protein_coding	1	10270863	10441661	ElasticNet	0.0294438	0.00636998	0.514	0.000249	0	1:7247335-1:9365093
ENSG00000049247	UTS2	vagina	gtex	protein_coding	1	7903143	7913572	ElasticNet	0.0177995	0.189861	0.504	0.000248	0	1:7247335-1:9365093
ENSG00000116288	PARK7	brain_dorsolateral_prefrontal_cortex	cmc	protein_coding	1	8021713	8045342	bslmm	0.0118876	0.0115852	0.289	0.000248	0	1:7247335-1:9365093
ENSG00000142583	SLC2A5	blood	yfs	protein_coding	1	9095166	9148537	lasso	0.0405422	3.06281e-13	0.312	0.000248	0	1:7247335-1:9365093
ENSG00000235263	RP13-392I16.1	minor_salivary_gland	gtex	lincRNA	1	9561151	9563530	ElasticNet	0.0401739	0.0115067	-0.413	0.000247	0	1:7247335-1:9365093
ENSG00000074800	ENO1	muscle_skeletal	gtex	protein_coding	1	8921061	8939308	ElasticNet	0.0282727	0.0023677	-0.0879	0.000247	0	1:7247335-1:9365093
ENSG00000041988	THAP3	whole_blood	gtex	protein_coding	1	6684926	6695646	ElasticNet	0.0493905	0.0574548	0.267	0.000247	0	1:7247335-1:9365093
ENSG00000173662	TAS1R1	breast_mammary_tissue	gtex	protein_coding	1	6615241	6639817	ElasticNet	0.0187672	0.0960578	-0.355	0.000245	0	1:7247335-1:9365093
ENSG00000049246	PER3	whole_blood	gtex	protein_coding	1	7844380	7905237	ElasticNet	0.0179094	0.149725	0.4	0.000244	0	1:7247335-1:9365093
ENSG00000234546.2	RP3-510D11.2	breast_mammary_tissue	gtex	lincRNA	1	9116981	9116981	ElasticNet	0.0315994	0.0899058	0.193	0.000244	0	1:7247335-1:9365093
ENSG00000049245	VAMP3	skin_sun_exposed_lower_leg	gtex	protein_coding	1	7831329	7841492	ElasticNet	0.0371797	0.000627808	0.249	0.000243	0	1:7247335-1:9365093
ENSG00000049246	PER3	stomach	gtex	protein_coding	1	7844380	7905237	ElasticNet	0.015607	0.117371	0.374	0.000243	0	1:7247335-1:9365093
ENSG00000049245	VAMP3	nerve_tibial	gtex	protein_coding	1	7831329	7841492	ElasticNet	0.0236287	0.0063023	0.389	0.000243	0	1:7247335-1:9365093
ENSG00000270171	RP11-338N10.1	minor_salivary_gland	gtex	lincRNA	1	7753184	7754904	ElasticNet	0.0565032	0.00912348	0.0708	0.000242	0	1:7247335-1:9365093
ENSG00000049247	UTS2	esophagus_muscularis	gtex	protein_coding	1	7903143	7913572	ElasticNet	0.0909465	2.77907e-06	-0.106	0.000242	0	1:7247335-1:9365093
ENSG00000049239	H6PD	brain_spinal_cord_cervical_c-1	gtex	protein_coding	1	9294834	9331396	ElasticNet	0.124562	0.000999494	0.154	0.000241	0	1:7247335-1:9365093
ENSG00000142583	SLC2A5	esophagus_mucosa	gtex	protein_coding	1	9095166	9148537	ElasticNet	0.0426714	0.000830334	-0.201	0.000241	0	1:7247335-1:9365093
ENSG00000041988	THAP3	artery_aorta	gtex	protein_coding	1	6684926	6695646	ElasticNet	0.216341	7.03561e-14	0.306	0.000241	0	1:7247335-1:9365093
ENSG00000204859	ZBTB48	heart_atrial_appendage	gtex	protein_coding	1	6640061	6649340	ElasticNet	0.0239942	0.0155903	0.161	0.000241	0	1:7247335-1:9365093
ENSG00000178585	CTNNBIP1	esophagus_mucosa	gtex	protein_coding	1	9908334	9970394	ElasticNet	0.129869	2.76436e-08	0.313	0.000239	0	1:7247335-1:9365093
ENSG00000116288	PARK7	cells_ebv-transformed_lymphocytes	gtex	protein_coding	1	8014351	8045565	ElasticNet	0.126577	0.0896417	0.348	0.000239	0	1:7247335-1:9365093
ENSG00000142583	SLC2A5	nerve_tibial	gtex	protein_coding	1	9095166	9148537	ElasticNet	0.0389479	0.0239491	-0.139	0.000239	0	1:7247335-1:9365093
ENSG00000142583	SLC2A5	prostate	gtex	protein_coding	1	9095166	9148537	ElasticNet	0.149166	3.70258e-05	-0.162	0.000239	0	1:7247335-1:9365093
ENSG00000188807	TMEM201	adipose_subcutaneous	gtex	protein_coding	1	9648932	9674935	ElasticNet	0.00667106	0.0666052	-0.12	0.000238	0	1:7247335-1:9365093
ENSG00000171608	PIK3CD	brain_cerebellum	gtex	protein_coding	1	9711790	9789172	ElasticNet	-0.00236445	0.0106731	0.2	0.000238	0	1:7247335-1:9365093
ENSG00000049247	UTS2	testis	gtex	protein_coding	1	7903143	7913572	ElasticNet	0.10804	0.000381171	0.0603	0.000238	0	1:7247335-1:9365093
ENSG00000178585	CTNNBIP1	colon_sigmoid	gtex	protein_coding	1	9908334	9970394	ElasticNet	0.076303	0.0464669	-0.368	0.000238	0	1:7247335-1:9365093
ENSG00000171680	PLEKHG5	esophagus_mucosa	gtex	protein_coding	1	6526152	6580121	ElasticNet	0.0644034	2.19172e-05	0.193	0.000237	0	1:7247335-1:9365093
ENSG00000162408	NOL9	testis	gtex	protein_coding	1	6581407	6614595	ElasticNet	0.071451	0.0159955	0.0993	0.000237	0	1:7247335-1:9365093
ENSG00000158292	GPR153	cells_transformed_fibroblasts	gtex	protein_coding	1	6307406	6321035	ElasticNet	0.0529244	0.160175	0.282	0.000237	0	1:7247335-1:9365093
ENSG00000162444	RBP7	colon_sigmoid	gtex	protein_coding	1	10057264	10076078	ElasticNet	0.0142883	0.0262314	0.172	0.000236	0	1:7247335-1:9365093
ENSG00000069812	HES2	testis	gtex	protein_coding	1	6472478	6484730	ElasticNet	0.126809	1.91581e-08	0.254	0.000236	0	1:7247335-1:9365093
ENSG00000197241	SLC2A7	testis	gtex	protein_coding	1	9063359	9086404	ElasticNet	0.073806	0.00332759	0.0544	0.000236	0	1:7247335-1:9365093
ENSG00000054523	KIF1B	liver	gtex	protein_coding	1	10270863	10441661	ElasticNet	0.121173	0.00922102	0.108	0.000235	0	1:7247335-1:9365093
ENSG00000215788	TNFRSF25	brain_hypothalamus	gtex	protein_coding	1	6521211	6526255	ElasticNet	0.00534912	0.308331	-0.14	0.000235	0	1:7247335-1:9365093
ENSG00000142583	SLC2A5	vagina	gtex	protein_coding	1	9095166	9148537	ElasticNet	0.0491466	0.281646	-0.0679	0.000235	0	1:7247335-1:9365093
ENSG00000171608	PIK3CD	colon_sigmoid	gtex	protein_coding	1	9711790	9789172	ElasticNet	0.0430228	0.38233	-0.0633	0.000235	0	1:7247335-1:9365093
ENSG00000116237	ICMT	pancreas	gtex	protein_coding	1	6281253	6296032	ElasticNet	0.0752279	0.0170459	-0.108	0.000234	0	1:7247335-1:9365093
ENSG00000116237	ICMT	brain_nucleus_accumbens_basal_ganglia	gtex	protein_coding	1	6281253	6296032	ElasticNet	0.169173	0.000434066	-0.108	0.000234	0	1:7247335-1:9365093
ENSG00000158286	RNF207	esophagus_gastroesophageal_junction	gtex	protein_coding	1	6265535	6281359	ElasticNet	0.0559355	0.0122378	-0.108	0.000234	0	1:7247335-1:9365093
ENSG00000162413	KLHL21	artery_tibial	gtex	protein_coding	1	6650784	6674667	ElasticNet	0.0403518	0.00042502	0.0449	0.000234	0	1:7247335-1:9365093
ENSG00000180758	GPR157	thyroid	gtex	protein_coding	1	9160364	9189229	ElasticNet	0.0156391	0.000970237	0.164	0.000234	0	1:7247335-1:9365093
ENSG00000269978	RP11-338N10.3	artery_coronary	gtex	lincRNA	1	7760764	7761030	ElasticNet	0.0347511	0.0228172	0.0493	0.000233	0	1:7247335-1:9365093
ENSG00000041988	THAP3	esophagus_mucosa	gtex	protein_coding	1	6684926	6695646	ElasticNet	0.117771	9.16549e-08	0.00554	0.000233	0	1:7247335-1:9365093
ENSG00000215788	TNFRSF25	brain_frontal_cortex_ba9	gtex	protein_coding	1	6521211	6526255	ElasticNet	-0.00361947	0.145571	-0.0454	0.000232	0	1:7247335-1:9365093
ENSG00000187017	ESPN	skin_sun_exposed_lower_leg	gtex	protein_coding	1	6484848	6521430	ElasticNet	0.386807	2.43878e-44	0.0173	0.000231	0	1:7247335-1:9365093
ENSG00000007923	DNAJC11	brain_hypothalamus	gtex	protein_coding	1	6694228	6761984	ElasticNet	0.0282169	0.310251	0.0557	0.00023	0	1:7247335-1:9365093
ENSG00000162624	LHX8	thyroid	gtex	protein_coding	1	75594119	75627218	ElasticNet	0.0521859	0.000192592	-4.11	0.742	1	1:74327078-1:76728135
ENSG00000162623	TYW3	adipose	metsim	protein_coding	1	75198836	75232362	blup	0.0202916	0.000413949	4.22	0.624	1	1:74327078-1:76728135
ENSG00000162623	TYW3	breast_mammary_tissue	gtex	protein_coding	1	75198836	75232362	ElasticNet	0.0585607	0.183055	3.95	0.0873	1	1:74327078-1:76728135
ENSG00000137968	SLC44A5	brain_cerebellum	gtex	protein_coding	1	75667816	76076801	ElasticNet	0.193968	8.23123e-08	-3.81	0.0704	1	1:74327078-1:76728135
NULL.MODEL	NULL	NA	NA	NULL	1	NA	NA	NA	NA	NA	0	0.058	1	1:74327078-1:76728135
ENSG00000137968	SLC44A5	brain_cerebellar_hemisphere	gtex	protein_coding	1	75667816	76076801	ElasticNet	0.152898	3.2955e-06	-3.83	0.0578	1	1:74327078-1:76728135
ENSG00000162623	TYW3	esophagus_gastroesophageal_junction	gtex	protein_coding	1	75198836	75232362	ElasticNet	0.0790605	0.0247873	3.67	0.0436	1	1:74327078-1:76728135
ENSG00000272864	RP11-17E13.2	breast_mammary_tissue	gtex	lincRNA	1	75164453	75165017	ElasticNet	0.343339	3.45924e-19	2.77	0.0295	1	1:74327078-1:76728135
ENSG00000162623	TYW3	cells_transformed_fibroblasts	gtex	protein_coding	1	75198836	75232362	ElasticNet	0.10096	1.82415e-07	3.59	0.028	1	1:74327078-1:76728135
ENSG00000117054	ACADM	thyroid	gtex	protein_coding	1	76190036	76253260	ElasticNet	0.0926622	9.47586e-10	-2.72	0.0133	1	1:74327078-1:76728135
ENSG00000162620	LRRIQ3	brain_hippocampus	gtex	protein_coding	1	74491699	74663871	ElasticNet	0.282782	2.09222e-07	-2.28	0.00909	1	1:74327078-1:76728135
ENSG00000117054	ACADM	liver	gtex	protein_coding	1	76190036	76253260	ElasticNet	0.0444465	0.00409209	2.82	0.00692	1	1:74327078-1:76728135
ENSG00000178965	C1orf173	brain_substantia_nigra	gtex	protein_coding	1	75033795	75139422	ElasticNet	-0.0565956	0.158541	2.94	0.00673	1	1:74327078-1:76728135
ENSG00000117054	ACADM	testis	gtex	protein_coding	1	76190036	76253260	ElasticNet	0.110398	6.22839e-07	1.51	0.00376	0	1:74327078-1:76728135
ENSG00000162623	TYW3	artery_tibial	gtex	protein_coding	1	75198836	75232362	ElasticNet	0.144987	1.06721e-11	2.95	0.00369	0	1:74327078-1:76728135
ENSG00000117054	ACADM	skin_sun_exposed_lower_leg	gtex	protein_coding	1	76190036	76253260	ElasticNet	0.139832	6.94156e-13	-2.81	0.00363	0	1:74327078-1:76728135
ENSG00000116791	CRYZ	cells_ebv-transformed_lymphocytes	gtex	protein_coding	1	75171170	75199092	ElasticNet	0.316961	2.17179e-07	2.81	0.00336	0	1:74327078-1:76728135
ENSG00000162623	TYW3	heart_atrial_appendage	gtex	protein_coding	1	75198836	75232362	ElasticNet	0.204449	4.81884e-11	3.07	0.0033	0	1:74327078-1:76728135
ENSG00000272864	RP11-17E13.2	liver	gtex	lincRNA	1	75164453	75165017	ElasticNet	0.215323	4.98231e-08	2.55	0.00308	0	1:74327078-1:76728135
ENSG00000116791	CRYZ	whole_blood	gtex	protein_coding	1	75171170	75199092	ElasticNet	0.36914	2.92169e-34	2.13	0.00307	0	1:74327078-1:76728135
ENSG00000272864	RP11-17E13.2	brain_anterior_cingulate_cortex_ba24	gtex	lincRNA	1	75164453	75165017	ElasticNet	0.481565	8.48804e-15	2.5	0.00276	0	1:74327078-1:76728135
ENSG00000272864	RP11-17E13.2	pancreas	gtex	lincRNA	1	75164453	75165017	ElasticNet	0.409054	5.11448e-20	2.72	0.00265	0	1:74327078-1:76728135
ENSG00000272864	RP11-17E13.2	esophagus_gastroesophageal_junction	gtex	lincRNA	1	75164453	75165017	ElasticNet	0.369404	5.31066e-20	2	0.00236	0	1:74327078-1:76728135
ENSG00000162624	LHX8	esophagus_mucosa	gtex	protein_coding	1	75594119	75627218	ElasticNet	0.0555807	0.00111316	-2.85	0.00234	0	1:74327078-1:76728135
ENSG00000116783	TNNI3K	brain_anterior_cingulate_cortex_ba24	gtex	protein_coding	1	74663919	75009666	ElasticNet	0.21159	1.46971e-05	-1.18	0.00219	0	1:74327078-1:76728135
ENSG00000162623	TYW3	heart_left_ventricle	gtex	protein_coding	1	75198836	75232362	ElasticNet	0.223249	6.06781e-11	2.92	0.00215	0	1:74327078-1:76728135
ENSG00000162623	TYW3	brain_dorsolateral_prefrontal_cortex	cmc	protein_coding	1	75198835	75232360	enet	0.235021	3.08478e-28	2.2	0.00182	0	1:74327078-1:76728135
ENSG00000117054	ACADM	adipose_subcutaneous	gtex	protein_coding	1	76190036	76253260	ElasticNet	0.0182656	0.0215286	-2.29	0.00177	0	1:74327078-1:76728135
ENSG00000057468	MSH4	artery_coronary	gtex	protein_coding	1	76262567	76378923	ElasticNet	0.0744991	0.0688434	-1.96	0.00176	0	1:74327078-1:76728135
ENSG00000272864	RP11-17E13.2	small_intestine_terminal_ileum	gtex	lincRNA	1	75164453	75165017	ElasticNet	0.210447	2.97529e-06	2.38	0.00163	0	1:74327078-1:76728135
ENSG00000162623	TYW3	artery_aorta	gtex	protein_coding	1	75198836	75232362	ElasticNet	0.0804934	0.000352478	2.81	0.00154	0	1:74327078-1:76728135
ENSG00000162623	TYW3	esophagus_muscularis	gtex	protein_coding	1	75198836	75232362	ElasticNet	0.151284	9.50748e-14	2.73	0.00154	0	1:74327078-1:76728135
ENSG00000272864	RP11-17E13.2	vagina	gtex	lincRNA	1	75164453	75165017	ElasticNet	0.34929	1.28819e-09	-1.47	0.00154	0	1:74327078-1:76728135
ENSG00000137955	RABGGTB	thyroid	gtex	protein_coding	1	76251879	76260764	ElasticNet	0.0363096	0.0754779	-2.1	0.00152	0	1:74327078-1:76728135
ENSG00000272864	RP11-17E13.2	colon_sigmoid	gtex	lincRNA	1	75164453	75165017	ElasticNet	0.437179	1.71846e-24	1.77	0.00148	0	1:74327078-1:76728135
ENSG00000162623	TYW3	lung	gtex	protein_coding	1	75198836	75232362	ElasticNet	-0.0239136	0.0342363	2.43	0.00141	0	1:74327078-1:76728135
[truncated: 29,588 more rows]

## Sheet: S6
Gene set ID	Gene Set Name	P	FDR <= 0.05
ENSG00000119408	NEK6 subnetwork	3.22091e-07	Yes
[truncated: 14,461 more rows]

## Sheet: S7
Tissue ID	Group	Tissue	P	FDR <=0.05
[truncated: 209 more rows]

[truncated: 1 more sheets: S8]
